# Supplementary material for: Sedimentary DNA insights into Holocene Adélie penguin (Pygoscelis adeliae) populations and ecology in the Ross Sea, Antarctica
Source: Nat Commun. 2025 Mar 5;16:1798. doi: 10.1038/s41467-025-56925-4 (PMC11883008; doi:10.1038/s41467-025-56925-4)
Supplement: Supplementary file 4 — Supplementary Data 1-5 [file 41467_2025_56925_MOESM4_ESM.xlsx]

## Sheet: Supplementary Data 1
SampleID	Locality	Depth cm	Ornithogenic soil	Group	Raw reads	Total reads after QC	Mapped reads	LCA original reads	LCA passed threshold	Eukaryota	Fungi	Metazoa	Viridiplantae
AD_1285	Adelie Cove	2	Yes	1	233497540	49473106	2073119	1292319	1085546	6000	200	4242	524
AD_1287	Adelie Cove	3	Yes	1	611415204	177864246	8040937	4651853	4022938	40982	1347	33937	1634
AD_1283	Adelie Cove	7	Yes	1	524884186	158864288	5360577	3333285	2756984	19486	2275	6429	3256
AD_1286*	Adelie Cove	10	Yes	1	275395338	70122080	2083220	1382078	1124790	6522	751	1999	696
AD_1288*	Adelie Cove	15	Yes	2	443625804	115371310	3838593	2385257	1990069	11003	1179	5736	1223
AD_1281*	Adelie Cove	18	Yes	2	315604738	86702072	3290332	1927243	1647292	8599	915	4394	887
AD_1284*	Adelie Cove	21	Yes	3	392587900	100629354	3333323	2229073	1770280	18051	2401	5939	3345
AD_1280*	Adelie Cove	24	Yes	3	1387154512	301266402	7911850	6211186	4642479	29546	3983	9319	6451
AD_1331*	Campo Icaro	11	Yes	2	598910004	157709010	3204111	2157707	1293499	8531	844	5106	599
AD_1330*	Campo Icaro	14	Yes	2	539165236	165479834	2889836	2008395	1049057	3871	623	1161	669
AD_1329*	Campo Icaro	17	Yes	2	663864598	168625874	2944026	2072403	1114181	8283	823	4890	810
AD_1327*	Campo Icaro	20	No	2	615126764	150017644	2557862	1736084	962778	8364	491	6209	633
AD_1333*	Campo Icaro	23	No	3	831363148	181136840	3032942	2423071	1253911	9732	1533	5842	578
AD_1325*	Campo Icaro	26	No	3	636392314	145349682	2658592	2245295	1130239	6845	866	3529	691
AD_1326*	Campo Icaro	29	No	3	553420564	118830668	2362499	2070817	1038872	6497	1314	2776	384
AD_1328*	Campo Icaro	32	No	4	632246878	155070348	3018594	2370924	1276494	12982	1146	9315	348
AD_1298	Cape Adare 1	1	Yes	1	929700090	380767978	22284232	11260947	10757661	102244	2134	96677	1595
AD_1300	Cape Adare 1	2	Yes	1	836403388	309229764	24358166	13059739	12159970	21285	540	15505	1133
AD_1303	Cape Adare 1	3	Yes	1	1137601006	376780402	25483772	14138656	12969517	27999	828	21092	1385
AD_1301	Cape Adare 1	4	Yes	1	534155306	207111882	22069829	11863371	11002215	16070	633	9689	981
AD_1313	Cape Adare 1	5	Yes	1	1187122188	529851814	87395895	46111157	42838054	73574	3047	52345	3920
AD_1309	Cape Adare 1	6	Yes	1	1188183312	504026410	65608790	34338915	31290749	37951	3924	14173	4309
AD_1307	Cape Adare 1	7	Yes	1	665217390	348134932	72990509	37604603	34285349	48286	4376	23000	4388
AD_1311	Cape Adare 1	8	Yes	1	1005006772	487378900	99990541	51584987	46785318	69118	6846	29006	7060
AD_1297*	Cape Adare 1	9	Yes	1	527596202	159101144	5692349	3575365	3002938	20374	4857	11872	725
AD_1304	Cape Adare 1	10	Yes	1	592198692	254474752	41727449	21878838	19465674	36910	5101	11762	4833
AD_1306	Cape Adare 1	11	Yes	2	727789578	314554520	57244663	29937356	26839700	55094	6132	21248	5255
AD_1310*	Cape Adare 1	12	Yes	2	1092429716	270501142	6235593	4623250	3669473	14115	1590	4932	1953
AD_1299*	Cape Adare 1	13	Yes	2	557873692	176894628	6178081	4051658	3334698	17313	744	9401	1789
AD_1308*	Cape Adare 1	14	Yes	2	1040709270	244239982	4511416	3324873	2688762	9971	901	5510	867
AD_1305	Cape Adare 1	15	Yes	2	586514824	265074506	34985870	18463093	16781769	40116	3067	24049	2813
AD_1294*	Cape Adare 2	1	Yes	1	446884366	102929526	1854321	1243139	1111135	5338	34	4761	251
AD_1296	Cape Adare 2	2	Yes	1	583311784	162194580	7374199	4275047	3859666	80830	428	78998	450
AD_1295*	Cape Adare 2	4	Yes	1	519893914	135102404	4095563	2814820	2348209	19290	147	17667	346
AD_1293	Cape Adare 2	9	Yes	1	547706600	135490046	5801414	3428228	3016871	18748	460	16086	566
AD_1291	Cape Adare 2	13	Yes	2	472397674	143851214	6800476	3862118	3220510	22641	1494	13890	1752
AD_1290	Cape Adare 2	15	Yes	2	360326088	104879170	4552269	2812891	2433209	7767	640	3725	954
AD_1289	Cape Adare 2	20	Yes	2	471877884	141854738	6188676	3629867	3098254	60614	890	55721	1044
AD_1383	Cape Barne 1	0.5	Yes	1	537737696	183367150	16018893	8432704	7880366	32947	220	30770	597
AD_1381*	Cape Barne 1	4.5	Yes	1	326193550	68664454	1287958	918732	799879	8293	86	7823	91
AD_1372*	Cape Barne 1	6.5	Yes	1	108593930	15933014	437223	270986	235524	4148	53	3915	47
AD_1373*	Cape Barne 1	9.5	Yes	1	22273438	2934938	39018	20901	15422	928	4	903	4
AD_1374*	Cape Barne 1	12.5	Yes	2	383639512	52081130	753808	485362	403122	15012	64	14736	50
AD_1375*	Cape Barne 1	14.5	Yes	2	537230824	108686400	1166306	766690	682993	6552	88	6118	97
AD_1369*	Cape Barne 1	15.5	No	2	552636920	111884346	1315200	914205	795310	8926	78	8362	55
AD_1382*	Cape Barne 1	16.5	No	2	386986362	77020870	1380288	899925	780740	8225	11	7069	135
AD_1371*	Cape Barne 1	19.5	No	2	287650822	47991120	523470	369828	319479	4657	49	2957	28
AD_1370*	Cape Barne 1	24.5	No	3	543061076	117782180	1367650	961158	812001	6473	114	4328	107
AD_1387	Cape Barne 2	1	Yes	1	739552228	232983416	27711918	14378366	13755347	86586	184	82585	902
AD_1386	Cape Barne 2	4.5	Yes	1	574531018	414376362	212026296	107634283	103761772	208684	721	183880	2801
AD_1385*	Cape Barne 2	7	Yes	1	264806932	91043562	7131849	3966561	3642267	21450	68	20262	248
AD_1388*	Cape Barne 2	10.5	No	1	470698334	133138540	5122576	3180706	2901871	22745	24	21686	305
AD_1384*	Cape Barne 2	14.5	No	2	430061748	109268816	3084524	2039874	1792840	8665	92	7855	162
AD_1358*	Cape Bird	0.5	Yes	1	1616807196	385400174	7134169	4860583	3952635	154834	485	149727	1989
AD_1354*	Cape Bird	3.5	Yes	1	150592592	27088592	509980	388151	327212	6901	24	6737	54
AD_1361*	Cape Bird	5.5	Yes	1	30060336	5671398	176615	111499	97574	4065	10	3982	29
AD_1365*	Cape Bird	7.5	Yes	1	270759198	40934316	775393	563295	475540	11020	66	10799	43
AD_1368*	Cape Bird	9.5	Yes	1	258951532	64963210	1044277	711458	563579	7125	80	6758	75
AD_1353*	Cape Bird	11	Yes	1	602554458	150738404	3478798	2342738	1701482	117741	1098	110768	1199
AD_1355*	Cape Bird	13.5	Yes	2	516101342	131866206	3586355	2432754	1857998	75272	1447	69301	1162
AD_1362*	Cape Bird	15.5	Yes	2	373092184	107799250	2643287	1682376	1395265	28413	832	25133	792
AD_1363*	Cape Bird	16.5	Yes	2	870255834	232198218	3941683	2780562	2182804	13656	2280	6157	1053
AD_1359*	Cape Bird	17.5	Yes	2	576888870	158262732	3349240	2332096	1835070	49721	8959	32865	1892
AD_1364*	Cape Bird	26.5	No	3	821198544	183113190	2613372	2039584	1560653	19378	9042	4815	929
AD_1367*	Cape Bird	36.5	No	4	1102322790	334444974	6504975	3986908	3421921	12359	1153	6236	1787
AD_1360*	Cape Bird	46.5	No	5	528512514	124274412	1544292	1104714	838856	10492	521	7532	681
AD_1357*	Cape Bird	55.5	No	6	605340928	184210796	3521915	2364324	1800911	66336	6146	28382	15551
AD_1352	Cape Crozier	0.5	Yes	1	630397506	224323798	27229594	13515474	12913508	1147351	1562	1141588	1312
AD_1350*	Cape Crozier	3.5	Yes	1	391177254	59290862	789033	507367	447207	13839	140	13089	341
AD_1349*	Cape Crozier	9.5	Yes	1	369046516	53608158	947872	572290	491217	21960	230	20866	458
AD_1348*	Cape Crozier	25.5	Yes	3	540660124	126500100	2852937	1847259	1389152	56146	684	51036	1243
AD_1347*	Cape Crozier	28.5	Yes	3	566389996	140170840	3715890	2312278	1703616	59960	704	55421	719
AD_1351*	Cape Crozier	34.5	Yes	4	1588393406	433573740	8427843	5028922	3834326	218456	2795	205588	3253
AD_1269	Cape Hallett	14	Yes	2	516071852	200883036	13286402	7271444	6343501	29468	3335	11784	3013
AD_1279*	Cape Hallett	17	Yes	2	261231044	47409490	1411723	921836	750012	6460	144	4420	138
AD_1268*	Cape Hallett	20	Yes	2	926751616	208867734	3792656	2866601	2175168	17811	972	6891	2659
AD_1265*	Cape Hallett	23	Yes	3	178000078	35553044	794967	591919	469750	1421	76	901	73
AD_1264*	Cape Hallett	26	No	3	168160524	28180380	536514	397438	291601	1061	62	382	63
AD_1270*	Cape Hallett	29	No	3	228019526	40629588	1184596	729426	568118	5087	2971	1117	213
AD_1267*	Cape Hallett	32	No	4	380344280	99305056	1852998	1362772	997393	11271	1652	2922	700
AD_1274*	Cape Hallett	35	No	4	488829334	105694402	1803212	1332997	934518	12461	2131	3479	1673
AD_1273*	Cape Hallett	38	No	4	499334896	111707914	2281693	1761193	1246526	17536	3118	4807	2019
AD_1271*	Cape Hallett	41	No	5	453956708	113170942	2276940	1837546	1391621	12731	711	6287	483
AD_1275*	Cape Hallett	44	No	5	1892610384	390618766	2884088	2266158	1748760	12249	2164	4283	1587
AD_1277*	Cape Hallett	47	No	5	563190656	152899966	2835682	2028412	1618196	7797	960	3034	966
AD_1278*	Cape Hallett	50	No	5	451329336	129433234	3833136	2249233	1858649	16371	1283	9636	1297
AD_1276*	Cape Hallett	53	No	6	2372838482	537482124	7090314	5309943	3940499	29064	4535	8182	4507
AD_1263*	Cape Hallett	56	No	6	539557836	158009006	3038876	2017591	1632125	8702	1127	3213	1168
AD_1266*	Cape Hallett	58.5	No	6	463030694	136587024	2394879	1664770	1352196	5621	426	1666	1167
AD_1335*	Cape Hallett Repeat	50	No	5	842922176	192306852	3805679	2485205	1985529	15551	1474	9000	1732
AD_1334*	Cape Hallett Repeat	53	No	6	725044624	171527464	2925733	1664638	1378284	12487	654	8821	735
AD_1419*	Cape Royds 1	0.5	Yes	1	489953164	210986152	3638058	2086218	1917946	41301	63	39674	458
AD_1416*	Cape Royds 1	1.5	Yes	1	111814362	37872524	549890	316193	280546	6286	26	6007	44
AD_1421*	Cape Royds 1	2.5	Yes	1	266420096	122172454	1629159	1153763	962248	16571	574	15235	80
AD_1415*	Cape Royds 1	3.5	Yes	1	341473496	160151872	2876813	1715345	1523804	19664	176	17840	613
AD_1422*	Cape Royds 1	4.5	Yes	1	399653422	173614878	2322770	1422283	1272755	15138	60	14166	201
AD_1412*	Cape Royds 1	5.5	Yes	1	362584434	160962960	2669836	1766672	1518159	24192	76	22395	616
AD_1413*	Cape Royds 1	6.5	Yes	1	340338006	158195110	2702461	1788905	1527148	19843	81	18688	208
AD_1408*	Cape Royds 1	7.5	No	1	485496172	108786886	1968249	1379332	1159176	2837	32	1746	223
AD_1409*	Cape Royds 1	8.5	No	1	476681570	112235868	1905230	1346080	1106469	3267	91	1846	458
AD_1407*	Cape Royds 1	9.5	No	1	550154198	128943396	2344428	1691209	1412066	5344	1040	2689	641
AD_1414*	Cape Royds 1	10.5	No	1	380365608	183057406	2815293	2116185	1735204	12241	387	7925	816
AD_1411*	Cape Royds 1	11.5	No	2	476792470	124109916	2518419	1710791	1435410	7094	703	3649	487
AD_1418*	Cape Royds 1	12.5	No	2	353391712	176487728	3525568	2413924	2053161	17546	342	14865	923
AD_1406*	Cape Royds 1	13.5	No	2	494986968	128894544	2503673	1859319	1513385	4243	780	1503	596
AD_1417*	Cape Royds 1	14.5	No	2	519711826	246514110	4070126	2853118	2347719	24839	164	20200	1134
AD_1473	Cape Royds 2	0.5	Yes	1	681803288	211963668	16326108	7982282	7531796	89939	136	87988	640
AD_1463*	Cape Royds 2	1.5	Yes	1	41247746	16072650	404443	305953	248194	2757	26	2505	55
AD_1471*	Cape Royds 2	2.5	Yes	1	394366814	74731516	958808	684873	533627	10062	15	9765	104
AD_1429*	Cape Royds 2	3.5	Yes	1	869161770	379062090	5030810	4091395	3128688	29234	1047	20733	1425
AD_1428*	Cape Royds 2	4.5	Yes	1	641160824	226565600	2030531	1646616	1303736	24767	97	17389	4404
AD_1459*	Cape Royds 2	5.5	Yes	1	767494258	351467572	4390927	3494452	2734029	18209	2741	6985	1203
AD_1465*	Cape Royds 2	6.5	Yes	1	654649542	145018426	2897420	2012331	1649217	13134	854	8167	1488
AD_1470*	Cape Royds 2	7.5	Yes	1	684455178	148597170	2431522	1935060	1481755	10578	3139	2950	1729
AD_1460*	Cape Royds 2	8.5	Yes	1	739211304	296544830	3286746	2625715	2013715	14784	1330	5065	1174
AD_1468*	Cape Royds 2	9.5	Yes	1	586850904	130070988	2131972	1618210	1247352	9185	481	3574	1199
AD_1461*	Cape Royds 2	10.5	Yes	1	782063884	315376864	3333119	2730314	2087899	13965	2755	8337	856
AD_1467*	Cape Royds 2	12.5	No	2	535318586	120767754	2288037	1784317	1330088	12883	403	4667	2447
AD_1464*	Cape Royds 2	14.5	No	2	850049236	353145208	4377397	3593912	2628702	24651	2797	9430	5353
AD_1474*	Cape Royds 2	16.5	No	2	155042846	42129442	972888	672368	523075	6616	453	2972	2214
AD_1472*	Cape Royds 2	18.5	No	2	542654680	127071580	2375564	1884336	1335922	23095	2229	4318	7998
AD_1475*	Cape Royds 2	20.5	No	3	567086014	110392736	2615146	1874700	1430218	24751	1125	10520	7131
AD_1457*	Cape Royds 2	22.5	No	3	552179718	236522728	3564943	3014448	1925671	96306	4172	13665	7791
AD_1425*	Cape Royds 2	24.5	No	3	428014986	227174018	4480558	3150312	2329439	65424	2956	23047	6010
AD_1423*	Cape Royds 2	25.5	No	3	374087962	201563178	3614493	2786108	1969789	46342	3574	12299	3611
AD_1427*	Cape Royds 2	27.5	No	3	655601508	297683088	4158737	3413789	2342068	42406	2783	7782	2737
AD_1458*	Cape Royds 2	29.5	No	3	801797646	364313686	5045734	4244802	2855540	30304	2403	10316	3581
AD_1426*	Cape Royds 2	31.5	No	4	279213350	136038516	2137556	1720273	1226761	14499	1133	3999	2365
AD_1424*	Cape Royds 2	33.5	No	4	132728106	62055550	1122520	832756	639015	6717	701	1395	919
AD_1469*	Cape Royds 2	35.5	No	4	477549902	132043568	2635784	2000138	1458916	8571	796	2713	1362
AD_1462*	Cape Royds 2	37.5	No	4	726261378	322073090	5141692	4516016	2977020	22411	3311	4601	3116
AD_1397*	Marble Point 1	1	Yes	1	559631016	156565124	3285701	2037287	1877756	4104	55	3604	117
AD_1395	Marble Point 1	3	Yes	1	430821086	252277796	80404836	41204012	39433073	27934	2916	14411	1752
AD_1391	Marble Point 1	5	Yes	1	938183784	471141752	102696221	53422612	49137817	51244	6222	30369	4506
AD_1393*	Marble Point 1	7	Yes	1	598549590	200995192	10439486	6397669	5861387	13338	229	10903	687
AD_1396*	Marble Point 1	9	Yes	1	363877598	127848268	8402413	4816279	4366411	28054	215	26159	713
AD_1389*	Marble Point 1	11	Yes	1	518651976	177525282	10534264	6047136	5499948	28708	263	25966	919
AD_1398*	Marble Point 1	13	No	2	532265948	195739042	8772774	5308485	4810871	26670	150	24605	798
AD_1394*	Marble Point 1	15	No	2	431829266	128082968	5135783	3134261	2787501	5888	337	4245	533
AD_1392*	Marble Point 1	17	No	2	471803178	107058966	2209375	1608945	1360213	6503	364	4184	704
AD_1402*	Marble Point 2	1	Yes	1	719081810	252116868	7337421	4261466	4001894	7675	141	4696	908
AD_1399	Marble Point 2	3	Yes	1	638155350	407336748	119870305	61665475	59530898	57074	638	27989	2599
AD_1401*	Marble Point 2	5	Yes	1	499758352	158893076	1684243	899066	828243	5103	72	4438	251
AD_1404*	Marble Point 2	7	Yes	1	501749262	146315790	4102795	2421936	2202609	9153	108	7622	613
AD_1405*	Marble Point 2	9	Yes	1	545092418	165262314	3617792	2521107	2207554	4886	254	3380	304
AD_1403*	Marble Point 2	11	No	1	517172116	161229628	4337988	2900147	2539506	5851	176	4229	730
AD_1321	North of Adelie Cove	13	No	2	1638593980	443516904	7981787	6112975	3958572	20877	3728	8170	2520
AD_1314	North of Adelie Cove	16	No	2	862032838	164412518	3731576	3118137	1971986	9041	1028	4704	893
AD_1318	North of Adelie Cove	19	No	2	990478420	215793126	4824792	3885922	2391284	14197	1973	7172	1686
AD_1319*	North of Adelie Cove	22	Yes	3	700354402	112285736	1720416	1208098	798494	4855	101	3687	651
AD_1315	North of Adelie Cove	25	Yes	3	1023889366	183852808	4162489	2941874	2010506	8412	645	6603	549
AD_1316	North of Adelie Cove	28	Yes	3	1074527820	215260248	3617944	2870588	1732947	7604	545	4678	651
AD_1317	North of Adelie Cove	31	No	4	1613612024	337696218	5477466	4599459	2623450	12499	690	5110	1721
AD_1324*	North of Adelie Cove	34	No	4	654362420	141788286	1864092	1503110	876211	3201	268	1540	166
AD_1320	North of Adelie Cove	37	No	4	1002720952	192117076	2449180	2028239	1246439	4544	1545	1373	461
AD_1323	North of Adelie Cove	40	No	4	757063610	119791206	2135263	1633527	1050345	6538	120	5967	113

## Sheet: Supplementary Data 2
SampleID	NCBI	Type	Read_Length	Count
AD_1263	Pygoscelis_adeliae	PE_Read_Length	31	4
AD_1263	Pygoscelis_adeliae	PE_Read_Length	32	10
AD_1263	Pygoscelis_adeliae	PE_Read_Length	33	4
AD_1263	Pygoscelis_adeliae	PE_Read_Length	34	10
AD_1263	Pygoscelis_adeliae	PE_Read_Length	35	10
AD_1263	Pygoscelis_adeliae	PE_Read_Length	36	6
AD_1263	Pygoscelis_adeliae	PE_Read_Length	37	10
AD_1263	Pygoscelis_adeliae	PE_Read_Length	38	10
AD_1263	Pygoscelis_adeliae	PE_Read_Length	39	10
AD_1263	Pygoscelis_adeliae	PE_Read_Length	40	4
AD_1263	Pygoscelis_adeliae	PE_Read_Length	41	16
AD_1263	Pygoscelis_adeliae	PE_Read_Length	42	10
AD_1263	Pygoscelis_adeliae	PE_Read_Length	43	10
AD_1263	Pygoscelis_adeliae	PE_Read_Length	44	12
AD_1263	Pygoscelis_adeliae	PE_Read_Length	45	4
AD_1263	Pygoscelis_adeliae	PE_Read_Length	46	14
AD_1263	Pygoscelis_adeliae	PE_Read_Length	47	18
AD_1263	Pygoscelis_adeliae	PE_Read_Length	48	12
AD_1263	Pygoscelis_adeliae	PE_Read_Length	49	22
AD_1263	Pygoscelis_adeliae	PE_Read_Length	50	6
AD_1263	Pygoscelis_adeliae	PE_Read_Length	51	8
AD_1263	Pygoscelis_adeliae	PE_Read_Length	52	16
AD_1263	Pygoscelis_adeliae	PE_Read_Length	53	12
AD_1263	Pygoscelis_adeliae	PE_Read_Length	54	8
AD_1263	Pygoscelis_adeliae	PE_Read_Length	55	18
AD_1263	Pygoscelis_adeliae	PE_Read_Length	56	16
AD_1263	Pygoscelis_adeliae	PE_Read_Length	57	14
AD_1263	Pygoscelis_adeliae	PE_Read_Length	58	17
AD_1263	Pygoscelis_adeliae	PE_Read_Length	59	12
AD_1263	Pygoscelis_adeliae	PE_Read_Length	60	20
AD_1263	Pygoscelis_adeliae	PE_Read_Length	61	9
AD_1263	Pygoscelis_adeliae	PE_Read_Length	62	11
AD_1263	Pygoscelis_adeliae	PE_Read_Length	63	18
AD_1263	Pygoscelis_adeliae	PE_Read_Length	64	14
AD_1263	Pygoscelis_adeliae	PE_Read_Length	65	10
AD_1263	Pygoscelis_adeliae	PE_Read_Length	66	16
AD_1263	Pygoscelis_adeliae	PE_Read_Length	67	16
AD_1263	Pygoscelis_adeliae	PE_Read_Length	68	8
AD_1263	Pygoscelis_adeliae	PE_Read_Length	69	4
AD_1263	Pygoscelis_adeliae	PE_Read_Length	70	8
AD_1263	Pygoscelis_adeliae	PE_Read_Length	71	7
AD_1263	Pygoscelis_adeliae	PE_Read_Length	72	8
AD_1263	Pygoscelis_adeliae	PE_Read_Length	73	4
AD_1263	Pygoscelis_adeliae	PE_Read_Length	74	8
AD_1263	Pygoscelis_adeliae	PE_Read_Length	75	12
AD_1263	Pygoscelis_adeliae	PE_Read_Length	76	4
AD_1263	Pygoscelis_adeliae	PE_Read_Length	77	2
AD_1263	Pygoscelis_adeliae	PE_Read_Length	78	6
AD_1263	Pygoscelis_adeliae	PE_Read_Length	79	6
AD_1263	Pygoscelis_adeliae	PE_Read_Length	80	9
AD_1263	Pygoscelis_adeliae	PE_Read_Length	81	2
AD_1263	Pygoscelis_adeliae	PE_Read_Length	82	5
AD_1263	Pygoscelis_adeliae	PE_Read_Length	83	2
AD_1263	Pygoscelis_adeliae	PE_Read_Length	84	5
AD_1263	Pygoscelis_adeliae	PE_Read_Length	85	2
AD_1263	Pygoscelis_adeliae	PE_Read_Length	88	19
AD_1263	Pygoscelis_adeliae	PE_Read_Length	89	4
AD_1263	Pygoscelis_adeliae	PE_Read_Length	90	8
AD_1263	Pygoscelis_adeliae	PE_Read_Length	91	3
AD_1263	Pygoscelis_adeliae	PE_Read_Length	92	2
AD_1263	Pygoscelis_adeliae	PE_Read_Length	93	2
AD_1263	Pygoscelis_adeliae	PE_Read_Length	94	6
AD_1263	Pygoscelis_adeliae	PE_Read_Length	95	4
AD_1263	Pygoscelis_adeliae	PE_Read_Length	96	4
AD_1263	Pygoscelis_adeliae	PE_Read_Length	97	2
AD_1263	Pygoscelis_adeliae	PE_Read_Length	98	2
AD_1263	Pygoscelis_adeliae	PE_Read_Length	99	2
AD_1263	Pygoscelis_adeliae	PE_Read_Length	100	230
AD_1263	Pygoscelis_adeliae	First_Read_Length	31	2
AD_1263	Pygoscelis_adeliae	First_Read_Length	32	5
AD_1263	Pygoscelis_adeliae	First_Read_Length	33	2
AD_1263	Pygoscelis_adeliae	First_Read_Length	34	5
AD_1263	Pygoscelis_adeliae	First_Read_Length	35	5
AD_1263	Pygoscelis_adeliae	First_Read_Length	36	3
AD_1263	Pygoscelis_adeliae	First_Read_Length	37	5
AD_1263	Pygoscelis_adeliae	First_Read_Length	38	5
AD_1263	Pygoscelis_adeliae	First_Read_Length	39	5
AD_1263	Pygoscelis_adeliae	First_Read_Length	40	2
AD_1263	Pygoscelis_adeliae	First_Read_Length	41	8
AD_1263	Pygoscelis_adeliae	First_Read_Length	42	5
AD_1263	Pygoscelis_adeliae	First_Read_Length	43	5
AD_1263	Pygoscelis_adeliae	First_Read_Length	44	6
AD_1263	Pygoscelis_adeliae	First_Read_Length	45	2
AD_1263	Pygoscelis_adeliae	First_Read_Length	46	7
AD_1263	Pygoscelis_adeliae	First_Read_Length	47	9
AD_1263	Pygoscelis_adeliae	First_Read_Length	48	6
AD_1263	Pygoscelis_adeliae	First_Read_Length	49	11
AD_1263	Pygoscelis_adeliae	First_Read_Length	50	3
AD_1263	Pygoscelis_adeliae	First_Read_Length	51	4
AD_1263	Pygoscelis_adeliae	First_Read_Length	52	8
AD_1263	Pygoscelis_adeliae	First_Read_Length	53	6
AD_1263	Pygoscelis_adeliae	First_Read_Length	54	4
AD_1263	Pygoscelis_adeliae	First_Read_Length	55	9
AD_1263	Pygoscelis_adeliae	First_Read_Length	56	8
AD_1263	Pygoscelis_adeliae	First_Read_Length	57	7
AD_1263	Pygoscelis_adeliae	First_Read_Length	58	10
AD_1263	Pygoscelis_adeliae	First_Read_Length	59	6
AD_1263	Pygoscelis_adeliae	First_Read_Length	60	10
AD_1263	Pygoscelis_adeliae	First_Read_Length	61	4
AD_1263	Pygoscelis_adeliae	First_Read_Length	62	6
AD_1263	Pygoscelis_adeliae	First_Read_Length	63	9
AD_1263	Pygoscelis_adeliae	First_Read_Length	64	7
AD_1263	Pygoscelis_adeliae	First_Read_Length	65	5
AD_1263	Pygoscelis_adeliae	First_Read_Length	66	8
AD_1263	Pygoscelis_adeliae	First_Read_Length	67	8
AD_1263	Pygoscelis_adeliae	First_Read_Length	68	4
AD_1263	Pygoscelis_adeliae	First_Read_Length	69	2
AD_1263	Pygoscelis_adeliae	First_Read_Length	70	4
AD_1263	Pygoscelis_adeliae	First_Read_Length	71	4
AD_1263	Pygoscelis_adeliae	First_Read_Length	72	4
AD_1263	Pygoscelis_adeliae	First_Read_Length	73	2
AD_1263	Pygoscelis_adeliae	First_Read_Length	74	4
AD_1263	Pygoscelis_adeliae	First_Read_Length	75	6
AD_1263	Pygoscelis_adeliae	First_Read_Length	76	2
AD_1263	Pygoscelis_adeliae	First_Read_Length	77	1
AD_1263	Pygoscelis_adeliae	First_Read_Length	78	3
AD_1263	Pygoscelis_adeliae	First_Read_Length	79	3
AD_1263	Pygoscelis_adeliae	First_Read_Length	80	4
AD_1263	Pygoscelis_adeliae	First_Read_Length	81	1
AD_1263	Pygoscelis_adeliae	First_Read_Length	82	3
AD_1263	Pygoscelis_adeliae	First_Read_Length	83	1
AD_1263	Pygoscelis_adeliae	First_Read_Length	84	1
AD_1263	Pygoscelis_adeliae	First_Read_Length	85	1
AD_1263	Pygoscelis_adeliae	First_Read_Length	88	2
AD_1263	Pygoscelis_adeliae	First_Read_Length	89	2
AD_1263	Pygoscelis_adeliae	First_Read_Length	90	4
AD_1263	Pygoscelis_adeliae	First_Read_Length	91	2
AD_1263	Pygoscelis_adeliae	First_Read_Length	92	1
AD_1263	Pygoscelis_adeliae	First_Read_Length	93	1
AD_1263	Pygoscelis_adeliae	First_Read_Length	94	3
AD_1263	Pygoscelis_adeliae	First_Read_Length	95	2
AD_1263	Pygoscelis_adeliae	First_Read_Length	96	2
AD_1263	Pygoscelis_adeliae	First_Read_Length	97	1
AD_1263	Pygoscelis_adeliae	First_Read_Length	98	1
AD_1263	Pygoscelis_adeliae	First_Read_Length	99	1
AD_1263	Pygoscelis_adeliae	First_Read_Length	100	122
AD_1263	Pygoscelis_adeliae	Last_Read_Length	31	2
AD_1263	Pygoscelis_adeliae	Last_Read_Length	32	5
AD_1263	Pygoscelis_adeliae	Last_Read_Length	33	2
AD_1263	Pygoscelis_adeliae	Last_Read_Length	34	5
AD_1263	Pygoscelis_adeliae	Last_Read_Length	35	5
AD_1263	Pygoscelis_adeliae	Last_Read_Length	36	3
AD_1263	Pygoscelis_adeliae	Last_Read_Length	37	5
AD_1263	Pygoscelis_adeliae	Last_Read_Length	38	5
AD_1263	Pygoscelis_adeliae	Last_Read_Length	39	5
AD_1263	Pygoscelis_adeliae	Last_Read_Length	40	2
AD_1263	Pygoscelis_adeliae	Last_Read_Length	41	8
AD_1263	Pygoscelis_adeliae	Last_Read_Length	42	5
AD_1263	Pygoscelis_adeliae	Last_Read_Length	43	5
AD_1263	Pygoscelis_adeliae	Last_Read_Length	44	6
AD_1263	Pygoscelis_adeliae	Last_Read_Length	45	2
AD_1263	Pygoscelis_adeliae	Last_Read_Length	46	7
AD_1263	Pygoscelis_adeliae	Last_Read_Length	47	9
AD_1263	Pygoscelis_adeliae	Last_Read_Length	48	6
AD_1263	Pygoscelis_adeliae	Last_Read_Length	49	11
AD_1263	Pygoscelis_adeliae	Last_Read_Length	50	3
AD_1263	Pygoscelis_adeliae	Last_Read_Length	51	4
AD_1263	Pygoscelis_adeliae	Last_Read_Length	52	8
AD_1263	Pygoscelis_adeliae	Last_Read_Length	53	6
AD_1263	Pygoscelis_adeliae	Last_Read_Length	54	4
AD_1263	Pygoscelis_adeliae	Last_Read_Length	55	9
AD_1263	Pygoscelis_adeliae	Last_Read_Length	56	8
AD_1263	Pygoscelis_adeliae	Last_Read_Length	57	7
AD_1263	Pygoscelis_adeliae	Last_Read_Length	58	7
AD_1263	Pygoscelis_adeliae	Last_Read_Length	59	6
AD_1263	Pygoscelis_adeliae	Last_Read_Length	60	10
AD_1263	Pygoscelis_adeliae	Last_Read_Length	61	5
AD_1263	Pygoscelis_adeliae	Last_Read_Length	62	5
AD_1263	Pygoscelis_adeliae	Last_Read_Length	63	9
AD_1263	Pygoscelis_adeliae	Last_Read_Length	64	7
AD_1263	Pygoscelis_adeliae	Last_Read_Length	65	5
AD_1263	Pygoscelis_adeliae	Last_Read_Length	66	8
AD_1263	Pygoscelis_adeliae	Last_Read_Length	67	8
AD_1263	Pygoscelis_adeliae	Last_Read_Length	68	4
AD_1263	Pygoscelis_adeliae	Last_Read_Length	69	2
AD_1263	Pygoscelis_adeliae	Last_Read_Length	70	4
AD_1263	Pygoscelis_adeliae	Last_Read_Length	71	3
AD_1263	Pygoscelis_adeliae	Last_Read_Length	72	4
AD_1263	Pygoscelis_adeliae	Last_Read_Length	73	2
AD_1263	Pygoscelis_adeliae	Last_Read_Length	74	4
AD_1263	Pygoscelis_adeliae	Last_Read_Length	75	6
AD_1263	Pygoscelis_adeliae	Last_Read_Length	76	2
AD_1263	Pygoscelis_adeliae	Last_Read_Length	77	1
AD_1263	Pygoscelis_adeliae	Last_Read_Length	78	3
AD_1263	Pygoscelis_adeliae	Last_Read_Length	79	3
AD_1263	Pygoscelis_adeliae	Last_Read_Length	80	5
AD_1263	Pygoscelis_adeliae	Last_Read_Length	81	1
AD_1263	Pygoscelis_adeliae	Last_Read_Length	82	2
AD_1263	Pygoscelis_adeliae	Last_Read_Length	83	1
AD_1263	Pygoscelis_adeliae	Last_Read_Length	84	4
AD_1263	Pygoscelis_adeliae	Last_Read_Length	85	1
AD_1263	Pygoscelis_adeliae	Last_Read_Length	88	17
AD_1263	Pygoscelis_adeliae	Last_Read_Length	89	2
AD_1263	Pygoscelis_adeliae	Last_Read_Length	90	4
AD_1263	Pygoscelis_adeliae	Last_Read_Length	91	1
AD_1263	Pygoscelis_adeliae	Last_Read_Length	92	1
AD_1263	Pygoscelis_adeliae	Last_Read_Length	93	1
AD_1263	Pygoscelis_adeliae	Last_Read_Length	94	3
AD_1263	Pygoscelis_adeliae	Last_Read_Length	95	2
AD_1263	Pygoscelis_adeliae	Last_Read_Length	96	2
AD_1263	Pygoscelis_adeliae	Last_Read_Length	97	1
AD_1263	Pygoscelis_adeliae	Last_Read_Length	98	1
AD_1263	Pygoscelis_adeliae	Last_Read_Length	99	1
AD_1263	Pygoscelis_adeliae	Last_Read_Length	100	108
AD_1264	Pygoscelis_adeliae	PE_Read_Length	32	4
AD_1264	Pygoscelis_adeliae	PE_Read_Length	34	4
AD_1264	Pygoscelis_adeliae	PE_Read_Length	36	2
AD_1264	Pygoscelis_adeliae	PE_Read_Length	39	2
AD_1264	Pygoscelis_adeliae	PE_Read_Length	41	4
AD_1264	Pygoscelis_adeliae	PE_Read_Length	44	4
AD_1264	Pygoscelis_adeliae	PE_Read_Length	45	6
AD_1264	Pygoscelis_adeliae	PE_Read_Length	46	4
AD_1264	Pygoscelis_adeliae	PE_Read_Length	47	4
AD_1264	Pygoscelis_adeliae	PE_Read_Length	49	2
AD_1264	Pygoscelis_adeliae	PE_Read_Length	54	2
AD_1264	Pygoscelis_adeliae	PE_Read_Length	55	2
AD_1264	Pygoscelis_adeliae	PE_Read_Length	56	2
AD_1264	Pygoscelis_adeliae	PE_Read_Length	57	4
AD_1264	Pygoscelis_adeliae	PE_Read_Length	58	4
AD_1264	Pygoscelis_adeliae	PE_Read_Length	59	4
AD_1264	Pygoscelis_adeliae	PE_Read_Length	60	10
AD_1264	Pygoscelis_adeliae	PE_Read_Length	62	4
AD_1264	Pygoscelis_adeliae	PE_Read_Length	63	3
AD_1264	Pygoscelis_adeliae	PE_Read_Length	65	4
AD_1264	Pygoscelis_adeliae	PE_Read_Length	66	8
AD_1264	Pygoscelis_adeliae	PE_Read_Length	68	4
AD_1264	Pygoscelis_adeliae	PE_Read_Length	69	4
AD_1264	Pygoscelis_adeliae	PE_Read_Length	70	2
AD_1264	Pygoscelis_adeliae	PE_Read_Length	72	2
AD_1264	Pygoscelis_adeliae	PE_Read_Length	74	2
AD_1264	Pygoscelis_adeliae	PE_Read_Length	75	4
AD_1264	Pygoscelis_adeliae	PE_Read_Length	76	2
AD_1264	Pygoscelis_adeliae	PE_Read_Length	79	2
AD_1264	Pygoscelis_adeliae	PE_Read_Length	80	2
AD_1264	Pygoscelis_adeliae	PE_Read_Length	81	2
AD_1264	Pygoscelis_adeliae	PE_Read_Length	93	11
AD_1264	Pygoscelis_adeliae	PE_Read_Length	95	4
AD_1264	Pygoscelis_adeliae	PE_Read_Length	97	2
AD_1264	Pygoscelis_adeliae	PE_Read_Length	99	2
AD_1264	Pygoscelis_adeliae	PE_Read_Length	100	45
AD_1264	Pygoscelis_adeliae	First_Read_Length	32	2
AD_1264	Pygoscelis_adeliae	First_Read_Length	34	2
AD_1264	Pygoscelis_adeliae	First_Read_Length	36	1
AD_1264	Pygoscelis_adeliae	First_Read_Length	39	1
AD_1264	Pygoscelis_adeliae	First_Read_Length	41	2
AD_1264	Pygoscelis_adeliae	First_Read_Length	44	2
AD_1264	Pygoscelis_adeliae	First_Read_Length	45	3
AD_1264	Pygoscelis_adeliae	First_Read_Length	46	2
AD_1264	Pygoscelis_adeliae	First_Read_Length	47	2
AD_1264	Pygoscelis_adeliae	First_Read_Length	49	1
AD_1264	Pygoscelis_adeliae	First_Read_Length	54	1
AD_1264	Pygoscelis_adeliae	First_Read_Length	55	1
AD_1264	Pygoscelis_adeliae	First_Read_Length	56	1
AD_1264	Pygoscelis_adeliae	First_Read_Length	57	2
AD_1264	Pygoscelis_adeliae	First_Read_Length	58	2
AD_1264	Pygoscelis_adeliae	First_Read_Length	59	2
AD_1264	Pygoscelis_adeliae	First_Read_Length	60	5
AD_1264	Pygoscelis_adeliae	First_Read_Length	62	2
AD_1264	Pygoscelis_adeliae	First_Read_Length	63	1
AD_1264	Pygoscelis_adeliae	First_Read_Length	65	2
AD_1264	Pygoscelis_adeliae	First_Read_Length	66	4
AD_1264	Pygoscelis_adeliae	First_Read_Length	68	2
AD_1264	Pygoscelis_adeliae	First_Read_Length	69	2
AD_1264	Pygoscelis_adeliae	First_Read_Length	70	1
AD_1264	Pygoscelis_adeliae	First_Read_Length	72	1
AD_1264	Pygoscelis_adeliae	First_Read_Length	74	1
AD_1264	Pygoscelis_adeliae	First_Read_Length	75	2
AD_1264	Pygoscelis_adeliae	First_Read_Length	76	1
AD_1264	Pygoscelis_adeliae	First_Read_Length	79	1
AD_1264	Pygoscelis_adeliae	First_Read_Length	80	1
AD_1264	Pygoscelis_adeliae	First_Read_Length	81	1
AD_1264	Pygoscelis_adeliae	First_Read_Length	93	1
AD_1264	Pygoscelis_adeliae	First_Read_Length	95	1
AD_1264	Pygoscelis_adeliae	First_Read_Length	97	1
AD_1264	Pygoscelis_adeliae	First_Read_Length	99	1
AD_1264	Pygoscelis_adeliae	First_Read_Length	100	25
AD_1264	Pygoscelis_adeliae	Last_Read_Length	32	2
AD_1264	Pygoscelis_adeliae	Last_Read_Length	34	2
AD_1264	Pygoscelis_adeliae	Last_Read_Length	36	1
AD_1264	Pygoscelis_adeliae	Last_Read_Length	39	1
AD_1264	Pygoscelis_adeliae	Last_Read_Length	41	2
AD_1264	Pygoscelis_adeliae	Last_Read_Length	44	2
AD_1264	Pygoscelis_adeliae	Last_Read_Length	45	3
AD_1264	Pygoscelis_adeliae	Last_Read_Length	46	2
AD_1264	Pygoscelis_adeliae	Last_Read_Length	47	2
AD_1264	Pygoscelis_adeliae	Last_Read_Length	49	1
AD_1264	Pygoscelis_adeliae	Last_Read_Length	54	1
AD_1264	Pygoscelis_adeliae	Last_Read_Length	55	1
AD_1264	Pygoscelis_adeliae	Last_Read_Length	56	1
AD_1264	Pygoscelis_adeliae	Last_Read_Length	57	2
AD_1264	Pygoscelis_adeliae	Last_Read_Length	58	2
AD_1264	Pygoscelis_adeliae	Last_Read_Length	59	2
AD_1264	Pygoscelis_adeliae	Last_Read_Length	60	5
AD_1264	Pygoscelis_adeliae	Last_Read_Length	62	2
AD_1264	Pygoscelis_adeliae	Last_Read_Length	63	2
AD_1264	Pygoscelis_adeliae	Last_Read_Length	65	2
AD_1264	Pygoscelis_adeliae	Last_Read_Length	66	4
AD_1264	Pygoscelis_adeliae	Last_Read_Length	68	2
AD_1264	Pygoscelis_adeliae	Last_Read_Length	69	2
AD_1264	Pygoscelis_adeliae	Last_Read_Length	70	1
AD_1264	Pygoscelis_adeliae	Last_Read_Length	72	1
AD_1264	Pygoscelis_adeliae	Last_Read_Length	74	1
AD_1264	Pygoscelis_adeliae	Last_Read_Length	75	2
AD_1264	Pygoscelis_adeliae	Last_Read_Length	76	1
AD_1264	Pygoscelis_adeliae	Last_Read_Length	79	1
AD_1264	Pygoscelis_adeliae	Last_Read_Length	80	1
AD_1264	Pygoscelis_adeliae	Last_Read_Length	81	1
AD_1264	Pygoscelis_adeliae	Last_Read_Length	93	10
AD_1264	Pygoscelis_adeliae	Last_Read_Length	95	3
AD_1264	Pygoscelis_adeliae	Last_Read_Length	97	1
AD_1264	Pygoscelis_adeliae	Last_Read_Length	99	1
AD_1264	Pygoscelis_adeliae	Last_Read_Length	100	20
AD_1265	Pygoscelis_adeliae	PE_Read_Length	30	2
AD_1265	Pygoscelis_adeliae	PE_Read_Length	32	2
AD_1265	Pygoscelis_adeliae	PE_Read_Length	34	6
AD_1265	Pygoscelis_adeliae	PE_Read_Length	35	4
AD_1265	Pygoscelis_adeliae	PE_Read_Length	36	2
AD_1265	Pygoscelis_adeliae	PE_Read_Length	37	2
AD_1265	Pygoscelis_adeliae	PE_Read_Length	38	8
AD_1265	Pygoscelis_adeliae	PE_Read_Length	39	4
AD_1265	Pygoscelis_adeliae	PE_Read_Length	40	2
AD_1265	Pygoscelis_adeliae	PE_Read_Length	41	2
AD_1265	Pygoscelis_adeliae	PE_Read_Length	42	4
AD_1265	Pygoscelis_adeliae	PE_Read_Length	43	6
AD_1265	Pygoscelis_adeliae	PE_Read_Length	44	8
AD_1265	Pygoscelis_adeliae	PE_Read_Length	45	4
AD_1265	Pygoscelis_adeliae	PE_Read_Length	46	8
AD_1265	Pygoscelis_adeliae	PE_Read_Length	47	6
AD_1265	Pygoscelis_adeliae	PE_Read_Length	48	4
AD_1265	Pygoscelis_adeliae	PE_Read_Length	49	2
AD_1265	Pygoscelis_adeliae	PE_Read_Length	50	6
AD_1265	Pygoscelis_adeliae	PE_Read_Length	51	4
AD_1265	Pygoscelis_adeliae	PE_Read_Length	52	4
AD_1265	Pygoscelis_adeliae	PE_Read_Length	53	8
AD_1265	Pygoscelis_adeliae	PE_Read_Length	54	6
AD_1265	Pygoscelis_adeliae	PE_Read_Length	55	4
AD_1265	Pygoscelis_adeliae	PE_Read_Length	56	4
AD_1265	Pygoscelis_adeliae	PE_Read_Length	57	9
AD_1265	Pygoscelis_adeliae	PE_Read_Length	58	6
AD_1265	Pygoscelis_adeliae	PE_Read_Length	59	4
AD_1265	Pygoscelis_adeliae	PE_Read_Length	60	12
AD_1265	Pygoscelis_adeliae	PE_Read_Length	61	2
AD_1265	Pygoscelis_adeliae	PE_Read_Length	62	5
AD_1265	Pygoscelis_adeliae	PE_Read_Length	63	8
AD_1265	Pygoscelis_adeliae	PE_Read_Length	65	4
AD_1265	Pygoscelis_adeliae	PE_Read_Length	66	8
AD_1265	Pygoscelis_adeliae	PE_Read_Length	68	4
AD_1265	Pygoscelis_adeliae	PE_Read_Length	69	2
AD_1265	Pygoscelis_adeliae	PE_Read_Length	71	4
AD_1265	Pygoscelis_adeliae	PE_Read_Length	73	2
AD_1265	Pygoscelis_adeliae	PE_Read_Length	74	4
AD_1265	Pygoscelis_adeliae	PE_Read_Length	75	6
AD_1265	Pygoscelis_adeliae	PE_Read_Length	76	4
AD_1265	Pygoscelis_adeliae	PE_Read_Length	78	2
AD_1265	Pygoscelis_adeliae	PE_Read_Length	80	2
AD_1265	Pygoscelis_adeliae	PE_Read_Length	81	1
AD_1265	Pygoscelis_adeliae	PE_Read_Length	88	4
AD_1265	Pygoscelis_adeliae	PE_Read_Length	91	13
AD_1265	Pygoscelis_adeliae	PE_Read_Length	94	2
AD_1265	Pygoscelis_adeliae	PE_Read_Length	95	2
AD_1265	Pygoscelis_adeliae	PE_Read_Length	96	2
AD_1265	Pygoscelis_adeliae	PE_Read_Length	98	2
AD_1265	Pygoscelis_adeliae	PE_Read_Length	100	58
AD_1265	Pygoscelis_adeliae	First_Read_Length	30	1
AD_1265	Pygoscelis_adeliae	First_Read_Length	32	1
AD_1265	Pygoscelis_adeliae	First_Read_Length	34	3
AD_1265	Pygoscelis_adeliae	First_Read_Length	35	2
AD_1265	Pygoscelis_adeliae	First_Read_Length	36	1
AD_1265	Pygoscelis_adeliae	First_Read_Length	37	1
AD_1265	Pygoscelis_adeliae	First_Read_Length	38	4
AD_1265	Pygoscelis_adeliae	First_Read_Length	39	2
AD_1265	Pygoscelis_adeliae	First_Read_Length	40	1
AD_1265	Pygoscelis_adeliae	First_Read_Length	41	1
AD_1265	Pygoscelis_adeliae	First_Read_Length	42	2
AD_1265	Pygoscelis_adeliae	First_Read_Length	43	3
AD_1265	Pygoscelis_adeliae	First_Read_Length	44	4
AD_1265	Pygoscelis_adeliae	First_Read_Length	45	2
AD_1265	Pygoscelis_adeliae	First_Read_Length	46	4
AD_1265	Pygoscelis_adeliae	First_Read_Length	47	3
AD_1265	Pygoscelis_adeliae	First_Read_Length	48	2
AD_1265	Pygoscelis_adeliae	First_Read_Length	49	1
AD_1265	Pygoscelis_adeliae	First_Read_Length	50	3
AD_1265	Pygoscelis_adeliae	First_Read_Length	51	2
AD_1265	Pygoscelis_adeliae	First_Read_Length	52	2
AD_1265	Pygoscelis_adeliae	First_Read_Length	53	4
AD_1265	Pygoscelis_adeliae	First_Read_Length	54	3
AD_1265	Pygoscelis_adeliae	First_Read_Length	55	2
AD_1265	Pygoscelis_adeliae	First_Read_Length	56	2
AD_1265	Pygoscelis_adeliae	First_Read_Length	57	5
AD_1265	Pygoscelis_adeliae	First_Read_Length	58	3
AD_1265	Pygoscelis_adeliae	First_Read_Length	59	2
AD_1265	Pygoscelis_adeliae	First_Read_Length	60	6
AD_1265	Pygoscelis_adeliae	First_Read_Length	61	1
AD_1265	Pygoscelis_adeliae	First_Read_Length	62	2
AD_1265	Pygoscelis_adeliae	First_Read_Length	63	4
AD_1265	Pygoscelis_adeliae	First_Read_Length	65	2
AD_1265	Pygoscelis_adeliae	First_Read_Length	66	4
AD_1265	Pygoscelis_adeliae	First_Read_Length	68	2
AD_1265	Pygoscelis_adeliae	First_Read_Length	69	1
AD_1265	Pygoscelis_adeliae	First_Read_Length	71	2
AD_1265	Pygoscelis_adeliae	First_Read_Length	73	1
AD_1265	Pygoscelis_adeliae	First_Read_Length	74	2
AD_1265	Pygoscelis_adeliae	First_Read_Length	75	3
AD_1265	Pygoscelis_adeliae	First_Read_Length	76	2
AD_1265	Pygoscelis_adeliae	First_Read_Length	78	1
AD_1265	Pygoscelis_adeliae	First_Read_Length	80	1
AD_1265	Pygoscelis_adeliae	First_Read_Length	81	1
AD_1265	Pygoscelis_adeliae	First_Read_Length	94	1
AD_1265	Pygoscelis_adeliae	First_Read_Length	95	1
AD_1265	Pygoscelis_adeliae	First_Read_Length	96	1
AD_1265	Pygoscelis_adeliae	First_Read_Length	98	1
AD_1265	Pygoscelis_adeliae	First_Read_Length	100	29
AD_1265	Pygoscelis_adeliae	Last_Read_Length	30	1
AD_1265	Pygoscelis_adeliae	Last_Read_Length	32	1
AD_1265	Pygoscelis_adeliae	Last_Read_Length	34	3
AD_1265	Pygoscelis_adeliae	Last_Read_Length	35	2
AD_1265	Pygoscelis_adeliae	Last_Read_Length	36	1
AD_1265	Pygoscelis_adeliae	Last_Read_Length	37	1
AD_1265	Pygoscelis_adeliae	Last_Read_Length	38	4
AD_1265	Pygoscelis_adeliae	Last_Read_Length	39	2
AD_1265	Pygoscelis_adeliae	Last_Read_Length	40	1
AD_1265	Pygoscelis_adeliae	Last_Read_Length	41	1
AD_1265	Pygoscelis_adeliae	Last_Read_Length	42	2
AD_1265	Pygoscelis_adeliae	Last_Read_Length	43	3
AD_1265	Pygoscelis_adeliae	Last_Read_Length	44	4
AD_1265	Pygoscelis_adeliae	Last_Read_Length	45	2
AD_1265	Pygoscelis_adeliae	Last_Read_Length	46	4
AD_1265	Pygoscelis_adeliae	Last_Read_Length	47	3
AD_1265	Pygoscelis_adeliae	Last_Read_Length	48	2
AD_1265	Pygoscelis_adeliae	Last_Read_Length	49	1
AD_1265	Pygoscelis_adeliae	Last_Read_Length	50	3
AD_1265	Pygoscelis_adeliae	Last_Read_Length	51	2
AD_1265	Pygoscelis_adeliae	Last_Read_Length	52	2
AD_1265	Pygoscelis_adeliae	Last_Read_Length	53	4
AD_1265	Pygoscelis_adeliae	Last_Read_Length	54	3
AD_1265	Pygoscelis_adeliae	Last_Read_Length	55	2
AD_1265	Pygoscelis_adeliae	Last_Read_Length	56	2
AD_1265	Pygoscelis_adeliae	Last_Read_Length	57	4
AD_1265	Pygoscelis_adeliae	Last_Read_Length	58	3
AD_1265	Pygoscelis_adeliae	Last_Read_Length	59	2
AD_1265	Pygoscelis_adeliae	Last_Read_Length	60	6
AD_1265	Pygoscelis_adeliae	Last_Read_Length	61	1
AD_1265	Pygoscelis_adeliae	Last_Read_Length	62	3
AD_1265	Pygoscelis_adeliae	Last_Read_Length	63	4
AD_1265	Pygoscelis_adeliae	Last_Read_Length	65	2
AD_1265	Pygoscelis_adeliae	Last_Read_Length	66	4
AD_1265	Pygoscelis_adeliae	Last_Read_Length	68	2
AD_1265	Pygoscelis_adeliae	Last_Read_Length	69	1
AD_1265	Pygoscelis_adeliae	Last_Read_Length	71	2
AD_1265	Pygoscelis_adeliae	Last_Read_Length	73	1
AD_1265	Pygoscelis_adeliae	Last_Read_Length	74	2
AD_1265	Pygoscelis_adeliae	Last_Read_Length	75	3
AD_1265	Pygoscelis_adeliae	Last_Read_Length	76	2
AD_1265	Pygoscelis_adeliae	Last_Read_Length	78	1
AD_1265	Pygoscelis_adeliae	Last_Read_Length	80	1
AD_1265	Pygoscelis_adeliae	Last_Read_Length	88	4
AD_1265	Pygoscelis_adeliae	Last_Read_Length	91	13
AD_1265	Pygoscelis_adeliae	Last_Read_Length	94	1
AD_1265	Pygoscelis_adeliae	Last_Read_Length	95	1
AD_1265	Pygoscelis_adeliae	Last_Read_Length	96	1
AD_1265	Pygoscelis_adeliae	Last_Read_Length	98	1
AD_1265	Pygoscelis_adeliae	Last_Read_Length	100	29
AD_1266	Pygoscelis_adeliae	PE_Read_Length	32	4
AD_1266	Pygoscelis_adeliae	PE_Read_Length	33	4
AD_1266	Pygoscelis_adeliae	PE_Read_Length	34	8
AD_1266	Pygoscelis_adeliae	PE_Read_Length	35	8
AD_1266	Pygoscelis_adeliae	PE_Read_Length	36	2
AD_1266	Pygoscelis_adeliae	PE_Read_Length	37	4
AD_1266	Pygoscelis_adeliae	PE_Read_Length	38	4
AD_1266	Pygoscelis_adeliae	PE_Read_Length	39	6
AD_1266	Pygoscelis_adeliae	PE_Read_Length	40	2
AD_1266	Pygoscelis_adeliae	PE_Read_Length	41	4
AD_1266	Pygoscelis_adeliae	PE_Read_Length	43	6
AD_1266	Pygoscelis_adeliae	PE_Read_Length	44	10
AD_1266	Pygoscelis_adeliae	PE_Read_Length	45	4
AD_1266	Pygoscelis_adeliae	PE_Read_Length	46	8
AD_1266	Pygoscelis_adeliae	PE_Read_Length	47	6
AD_1266	Pygoscelis_adeliae	PE_Read_Length	48	4
AD_1266	Pygoscelis_adeliae	PE_Read_Length	49	4
AD_1266	Pygoscelis_adeliae	PE_Read_Length	50	4
AD_1266	Pygoscelis_adeliae	PE_Read_Length	52	6
AD_1266	Pygoscelis_adeliae	PE_Read_Length	53	2
AD_1266	Pygoscelis_adeliae	PE_Read_Length	55	12
AD_1266	Pygoscelis_adeliae	PE_Read_Length	56	4
AD_1266	Pygoscelis_adeliae	PE_Read_Length	57	13
AD_1266	Pygoscelis_adeliae	PE_Read_Length	58	6
AD_1266	Pygoscelis_adeliae	PE_Read_Length	59	4
AD_1266	Pygoscelis_adeliae	PE_Read_Length	60	4
AD_1266	Pygoscelis_adeliae	PE_Read_Length	61	2
AD_1266	Pygoscelis_adeliae	PE_Read_Length	63	9
AD_1266	Pygoscelis_adeliae	PE_Read_Length	64	8
AD_1266	Pygoscelis_adeliae	PE_Read_Length	65	10
AD_1266	Pygoscelis_adeliae	PE_Read_Length	66	12
AD_1266	Pygoscelis_adeliae	PE_Read_Length	67	2
AD_1266	Pygoscelis_adeliae	PE_Read_Length	68	4
AD_1266	Pygoscelis_adeliae	PE_Read_Length	69	6
AD_1266	Pygoscelis_adeliae	PE_Read_Length	71	9
AD_1266	Pygoscelis_adeliae	PE_Read_Length	72	2
AD_1266	Pygoscelis_adeliae	PE_Read_Length	74	2
AD_1266	Pygoscelis_adeliae	PE_Read_Length	75	34
AD_1266	Pygoscelis_adeliae	PE_Read_Length	76	4
AD_1266	Pygoscelis_adeliae	PE_Read_Length	77	2
AD_1266	Pygoscelis_adeliae	PE_Read_Length	79	2
AD_1266	Pygoscelis_adeliae	PE_Read_Length	82	2
AD_1266	Pygoscelis_adeliae	PE_Read_Length	84	4
AD_1266	Pygoscelis_adeliae	PE_Read_Length	85	4
AD_1266	Pygoscelis_adeliae	PE_Read_Length	86	10
AD_1266	Pygoscelis_adeliae	PE_Read_Length	88	4
AD_1266	Pygoscelis_adeliae	PE_Read_Length	90	2
AD_1266	Pygoscelis_adeliae	PE_Read_Length	92	6
AD_1266	Pygoscelis_adeliae	PE_Read_Length	95	2
AD_1266	Pygoscelis_adeliae	PE_Read_Length	99	2
AD_1266	Pygoscelis_adeliae	PE_Read_Length	100	177
AD_1266	Pygoscelis_adeliae	First_Read_Length	32	2
AD_1266	Pygoscelis_adeliae	First_Read_Length	33	2
AD_1266	Pygoscelis_adeliae	First_Read_Length	34	4
AD_1266	Pygoscelis_adeliae	First_Read_Length	35	4
AD_1266	Pygoscelis_adeliae	First_Read_Length	36	1
AD_1266	Pygoscelis_adeliae	First_Read_Length	37	2
AD_1266	Pygoscelis_adeliae	First_Read_Length	38	2
AD_1266	Pygoscelis_adeliae	First_Read_Length	39	3
AD_1266	Pygoscelis_adeliae	First_Read_Length	40	1
AD_1266	Pygoscelis_adeliae	First_Read_Length	41	2
AD_1266	Pygoscelis_adeliae	First_Read_Length	43	3
AD_1266	Pygoscelis_adeliae	First_Read_Length	44	5
AD_1266	Pygoscelis_adeliae	First_Read_Length	45	2
AD_1266	Pygoscelis_adeliae	First_Read_Length	46	4
AD_1266	Pygoscelis_adeliae	First_Read_Length	47	3
AD_1266	Pygoscelis_adeliae	First_Read_Length	48	2
AD_1266	Pygoscelis_adeliae	First_Read_Length	49	2
AD_1266	Pygoscelis_adeliae	First_Read_Length	50	2
AD_1266	Pygoscelis_adeliae	First_Read_Length	52	3
AD_1266	Pygoscelis_adeliae	First_Read_Length	53	1
AD_1266	Pygoscelis_adeliae	First_Read_Length	55	6
AD_1266	Pygoscelis_adeliae	First_Read_Length	56	2
AD_1266	Pygoscelis_adeliae	First_Read_Length	57	7
AD_1266	Pygoscelis_adeliae	First_Read_Length	58	3
AD_1266	Pygoscelis_adeliae	First_Read_Length	59	2
AD_1266	Pygoscelis_adeliae	First_Read_Length	60	2
AD_1266	Pygoscelis_adeliae	First_Read_Length	61	1
AD_1266	Pygoscelis_adeliae	First_Read_Length	63	5
AD_1266	Pygoscelis_adeliae	First_Read_Length	64	4
AD_1266	Pygoscelis_adeliae	First_Read_Length	65	5
AD_1266	Pygoscelis_adeliae	First_Read_Length	66	6
AD_1266	Pygoscelis_adeliae	First_Read_Length	67	1
AD_1266	Pygoscelis_adeliae	First_Read_Length	68	2
AD_1266	Pygoscelis_adeliae	First_Read_Length	69	3
AD_1266	Pygoscelis_adeliae	First_Read_Length	71	7
AD_1266	Pygoscelis_adeliae	First_Read_Length	72	1
AD_1266	Pygoscelis_adeliae	First_Read_Length	74	1
AD_1266	Pygoscelis_adeliae	First_Read_Length	75	33
AD_1266	Pygoscelis_adeliae	First_Read_Length	76	2
AD_1266	Pygoscelis_adeliae	First_Read_Length	77	1
AD_1266	Pygoscelis_adeliae	First_Read_Length	79	1
AD_1266	Pygoscelis_adeliae	First_Read_Length	82	1
AD_1266	Pygoscelis_adeliae	First_Read_Length	84	2
AD_1266	Pygoscelis_adeliae	First_Read_Length	85	2
AD_1266	Pygoscelis_adeliae	First_Read_Length	86	5
AD_1266	Pygoscelis_adeliae	First_Read_Length	88	2
AD_1266	Pygoscelis_adeliae	First_Read_Length	90	1
AD_1266	Pygoscelis_adeliae	First_Read_Length	92	3
AD_1266	Pygoscelis_adeliae	First_Read_Length	95	1
AD_1266	Pygoscelis_adeliae	First_Read_Length	99	1
AD_1266	Pygoscelis_adeliae	First_Read_Length	100	95
AD_1266	Pygoscelis_adeliae	Last_Read_Length	32	2
AD_1266	Pygoscelis_adeliae	Last_Read_Length	33	2
AD_1266	Pygoscelis_adeliae	Last_Read_Length	34	4
AD_1266	Pygoscelis_adeliae	Last_Read_Length	35	4
AD_1266	Pygoscelis_adeliae	Last_Read_Length	36	1
AD_1266	Pygoscelis_adeliae	Last_Read_Length	37	2
AD_1266	Pygoscelis_adeliae	Last_Read_Length	38	2
AD_1266	Pygoscelis_adeliae	Last_Read_Length	39	3
AD_1266	Pygoscelis_adeliae	Last_Read_Length	40	1
AD_1266	Pygoscelis_adeliae	Last_Read_Length	41	2
AD_1266	Pygoscelis_adeliae	Last_Read_Length	43	3
AD_1266	Pygoscelis_adeliae	Last_Read_Length	44	5
AD_1266	Pygoscelis_adeliae	Last_Read_Length	45	2
AD_1266	Pygoscelis_adeliae	Last_Read_Length	46	4
AD_1266	Pygoscelis_adeliae	Last_Read_Length	47	3
AD_1266	Pygoscelis_adeliae	Last_Read_Length	48	2
AD_1266	Pygoscelis_adeliae	Last_Read_Length	49	2
AD_1266	Pygoscelis_adeliae	Last_Read_Length	50	2
AD_1266	Pygoscelis_adeliae	Last_Read_Length	52	3
AD_1266	Pygoscelis_adeliae	Last_Read_Length	53	1
AD_1266	Pygoscelis_adeliae	Last_Read_Length	55	6
AD_1266	Pygoscelis_adeliae	Last_Read_Length	56	2
AD_1266	Pygoscelis_adeliae	Last_Read_Length	57	6
AD_1266	Pygoscelis_adeliae	Last_Read_Length	58	3
AD_1266	Pygoscelis_adeliae	Last_Read_Length	59	2
AD_1266	Pygoscelis_adeliae	Last_Read_Length	60	2
AD_1266	Pygoscelis_adeliae	Last_Read_Length	61	1
AD_1266	Pygoscelis_adeliae	Last_Read_Length	63	4
AD_1266	Pygoscelis_adeliae	Last_Read_Length	64	4
AD_1266	Pygoscelis_adeliae	Last_Read_Length	65	5
AD_1266	Pygoscelis_adeliae	Last_Read_Length	66	6
AD_1266	Pygoscelis_adeliae	Last_Read_Length	67	1
AD_1266	Pygoscelis_adeliae	Last_Read_Length	68	2
AD_1266	Pygoscelis_adeliae	Last_Read_Length	69	3
AD_1266	Pygoscelis_adeliae	Last_Read_Length	71	2
AD_1266	Pygoscelis_adeliae	Last_Read_Length	72	1
AD_1266	Pygoscelis_adeliae	Last_Read_Length	74	1
AD_1266	Pygoscelis_adeliae	Last_Read_Length	75	1
AD_1266	Pygoscelis_adeliae	Last_Read_Length	76	2
AD_1266	Pygoscelis_adeliae	Last_Read_Length	77	1
AD_1266	Pygoscelis_adeliae	Last_Read_Length	79	1
AD_1266	Pygoscelis_adeliae	Last_Read_Length	82	1
AD_1266	Pygoscelis_adeliae	Last_Read_Length	84	2
AD_1266	Pygoscelis_adeliae	Last_Read_Length	85	2
AD_1266	Pygoscelis_adeliae	Last_Read_Length	86	5
AD_1266	Pygoscelis_adeliae	Last_Read_Length	88	2
AD_1266	Pygoscelis_adeliae	Last_Read_Length	90	1
AD_1266	Pygoscelis_adeliae	Last_Read_Length	92	3
AD_1266	Pygoscelis_adeliae	Last_Read_Length	95	1
AD_1266	Pygoscelis_adeliae	Last_Read_Length	99	1
AD_1266	Pygoscelis_adeliae	Last_Read_Length	100	82
AD_1267	Pygoscelis_adeliae	PE_Read_Length	31	4
AD_1267	Pygoscelis_adeliae	PE_Read_Length	32	6
AD_1267	Pygoscelis_adeliae	PE_Read_Length	34	6
AD_1267	Pygoscelis_adeliae	PE_Read_Length	35	14
AD_1267	Pygoscelis_adeliae	PE_Read_Length	36	4
AD_1267	Pygoscelis_adeliae	PE_Read_Length	37	10
AD_1267	Pygoscelis_adeliae	PE_Read_Length	38	12
AD_1267	Pygoscelis_adeliae	PE_Read_Length	39	4
AD_1267	Pygoscelis_adeliae	PE_Read_Length	40	2
AD_1267	Pygoscelis_adeliae	PE_Read_Length	41	4
AD_1267	Pygoscelis_adeliae	PE_Read_Length	42	10
AD_1267	Pygoscelis_adeliae	PE_Read_Length	43	8
AD_1267	Pygoscelis_adeliae	PE_Read_Length	44	10
AD_1267	Pygoscelis_adeliae	PE_Read_Length	45	8
AD_1267	Pygoscelis_adeliae	PE_Read_Length	46	12
AD_1267	Pygoscelis_adeliae	PE_Read_Length	47	14
AD_1267	Pygoscelis_adeliae	PE_Read_Length	48	8
AD_1267	Pygoscelis_adeliae	PE_Read_Length	49	6
AD_1267	Pygoscelis_adeliae	PE_Read_Length	50	10
AD_1267	Pygoscelis_adeliae	PE_Read_Length	52	4
AD_1267	Pygoscelis_adeliae	PE_Read_Length	53	10
AD_1267	Pygoscelis_adeliae	PE_Read_Length	54	2
AD_1267	Pygoscelis_adeliae	PE_Read_Length	55	17
AD_1267	Pygoscelis_adeliae	PE_Read_Length	56	12
AD_1267	Pygoscelis_adeliae	PE_Read_Length	57	8
AD_1267	Pygoscelis_adeliae	PE_Read_Length	58	8
AD_1267	Pygoscelis_adeliae	PE_Read_Length	59	4
AD_1267	Pygoscelis_adeliae	PE_Read_Length	60	16
AD_1267	Pygoscelis_adeliae	PE_Read_Length	61	8
AD_1267	Pygoscelis_adeliae	PE_Read_Length	62	11
AD_1267	Pygoscelis_adeliae	PE_Read_Length	63	10
AD_1267	Pygoscelis_adeliae	PE_Read_Length	64	4
AD_1267	Pygoscelis_adeliae	PE_Read_Length	65	10
AD_1267	Pygoscelis_adeliae	PE_Read_Length	66	18
AD_1267	Pygoscelis_adeliae	PE_Read_Length	67	6
AD_1267	Pygoscelis_adeliae	PE_Read_Length	68	16
AD_1267	Pygoscelis_adeliae	PE_Read_Length	69	8
AD_1267	Pygoscelis_adeliae	PE_Read_Length	71	2
AD_1267	Pygoscelis_adeliae	PE_Read_Length	72	2
AD_1267	Pygoscelis_adeliae	PE_Read_Length	73	1
AD_1267	Pygoscelis_adeliae	PE_Read_Length	74	6
AD_1267	Pygoscelis_adeliae	PE_Read_Length	75	10
AD_1267	Pygoscelis_adeliae	PE_Read_Length	76	2
AD_1267	Pygoscelis_adeliae	PE_Read_Length	77	4
AD_1267	Pygoscelis_adeliae	PE_Read_Length	79	4
AD_1267	Pygoscelis_adeliae	PE_Read_Length	80	10
AD_1267	Pygoscelis_adeliae	PE_Read_Length	81	2
AD_1267	Pygoscelis_adeliae	PE_Read_Length	82	6
AD_1267	Pygoscelis_adeliae	PE_Read_Length	83	2
AD_1267	Pygoscelis_adeliae	PE_Read_Length	84	12
AD_1267	Pygoscelis_adeliae	PE_Read_Length	85	4
AD_1267	Pygoscelis_adeliae	PE_Read_Length	86	5
AD_1267	Pygoscelis_adeliae	PE_Read_Length	87	16
AD_1267	Pygoscelis_adeliae	PE_Read_Length	88	5
AD_1267	Pygoscelis_adeliae	PE_Read_Length	89	11
AD_1267	Pygoscelis_adeliae	PE_Read_Length	90	16
AD_1267	Pygoscelis_adeliae	PE_Read_Length	91	6
AD_1267	Pygoscelis_adeliae	PE_Read_Length	92	5
AD_1267	Pygoscelis_adeliae	PE_Read_Length	93	2
AD_1267	Pygoscelis_adeliae	PE_Read_Length	94	2
AD_1267	Pygoscelis_adeliae	PE_Read_Length	95	3
AD_1267	Pygoscelis_adeliae	PE_Read_Length	96	6
AD_1267	Pygoscelis_adeliae	PE_Read_Length	97	2
AD_1267	Pygoscelis_adeliae	PE_Read_Length	98	6
AD_1267	Pygoscelis_adeliae	PE_Read_Length	99	4
AD_1267	Pygoscelis_adeliae	PE_Read_Length	100	209
AD_1267	Pygoscelis_adeliae	First_Read_Length	31	2
AD_1267	Pygoscelis_adeliae	First_Read_Length	32	3
AD_1267	Pygoscelis_adeliae	First_Read_Length	34	3
AD_1267	Pygoscelis_adeliae	First_Read_Length	35	7
AD_1267	Pygoscelis_adeliae	First_Read_Length	36	2
AD_1267	Pygoscelis_adeliae	First_Read_Length	37	5
AD_1267	Pygoscelis_adeliae	First_Read_Length	38	6
AD_1267	Pygoscelis_adeliae	First_Read_Length	39	2
AD_1267	Pygoscelis_adeliae	First_Read_Length	40	1
AD_1267	Pygoscelis_adeliae	First_Read_Length	41	2
AD_1267	Pygoscelis_adeliae	First_Read_Length	42	5
AD_1267	Pygoscelis_adeliae	First_Read_Length	43	4
AD_1267	Pygoscelis_adeliae	First_Read_Length	44	5
AD_1267	Pygoscelis_adeliae	First_Read_Length	45	4
AD_1267	Pygoscelis_adeliae	First_Read_Length	46	6
AD_1267	Pygoscelis_adeliae	First_Read_Length	47	7
AD_1267	Pygoscelis_adeliae	First_Read_Length	48	4
AD_1267	Pygoscelis_adeliae	First_Read_Length	49	3
AD_1267	Pygoscelis_adeliae	First_Read_Length	50	5
AD_1267	Pygoscelis_adeliae	First_Read_Length	52	2
AD_1267	Pygoscelis_adeliae	First_Read_Length	53	5
AD_1267	Pygoscelis_adeliae	First_Read_Length	54	1
AD_1267	Pygoscelis_adeliae	First_Read_Length	55	8
AD_1267	Pygoscelis_adeliae	First_Read_Length	56	6
AD_1267	Pygoscelis_adeliae	First_Read_Length	57	4
AD_1267	Pygoscelis_adeliae	First_Read_Length	58	4
AD_1267	Pygoscelis_adeliae	First_Read_Length	59	2
AD_1267	Pygoscelis_adeliae	First_Read_Length	60	8
AD_1267	Pygoscelis_adeliae	First_Read_Length	61	4
AD_1267	Pygoscelis_adeliae	First_Read_Length	62	5
AD_1267	Pygoscelis_adeliae	First_Read_Length	63	5
AD_1267	Pygoscelis_adeliae	First_Read_Length	64	2
AD_1267	Pygoscelis_adeliae	First_Read_Length	65	5
AD_1267	Pygoscelis_adeliae	First_Read_Length	66	8
AD_1267	Pygoscelis_adeliae	First_Read_Length	67	3
AD_1267	Pygoscelis_adeliae	First_Read_Length	68	8
AD_1267	Pygoscelis_adeliae	First_Read_Length	69	4
AD_1267	Pygoscelis_adeliae	First_Read_Length	71	1
AD_1267	Pygoscelis_adeliae	First_Read_Length	72	1
AD_1267	Pygoscelis_adeliae	First_Read_Length	74	3
AD_1267	Pygoscelis_adeliae	First_Read_Length	75	5
AD_1267	Pygoscelis_adeliae	First_Read_Length	76	1
AD_1267	Pygoscelis_adeliae	First_Read_Length	77	2
AD_1267	Pygoscelis_adeliae	First_Read_Length	79	2
AD_1267	Pygoscelis_adeliae	First_Read_Length	80	5
AD_1267	Pygoscelis_adeliae	First_Read_Length	81	1
AD_1267	Pygoscelis_adeliae	First_Read_Length	82	2
AD_1267	Pygoscelis_adeliae	First_Read_Length	83	1
AD_1267	Pygoscelis_adeliae	First_Read_Length	84	5
AD_1267	Pygoscelis_adeliae	First_Read_Length	85	2
AD_1267	Pygoscelis_adeliae	First_Read_Length	87	8
AD_1267	Pygoscelis_adeliae	First_Read_Length	88	2
AD_1267	Pygoscelis_adeliae	First_Read_Length	89	5
AD_1267	Pygoscelis_adeliae	First_Read_Length	90	8
AD_1267	Pygoscelis_adeliae	First_Read_Length	91	3
AD_1267	Pygoscelis_adeliae	First_Read_Length	92	2
AD_1267	Pygoscelis_adeliae	First_Read_Length	93	1
AD_1267	Pygoscelis_adeliae	First_Read_Length	94	1
AD_1267	Pygoscelis_adeliae	First_Read_Length	95	2
AD_1267	Pygoscelis_adeliae	First_Read_Length	96	3
AD_1267	Pygoscelis_adeliae	First_Read_Length	97	1
AD_1267	Pygoscelis_adeliae	First_Read_Length	98	3
AD_1267	Pygoscelis_adeliae	First_Read_Length	99	2
AD_1267	Pygoscelis_adeliae	First_Read_Length	100	104
AD_1267	Pygoscelis_adeliae	Last_Read_Length	31	2
AD_1267	Pygoscelis_adeliae	Last_Read_Length	32	3
AD_1267	Pygoscelis_adeliae	Last_Read_Length	34	3
AD_1267	Pygoscelis_adeliae	Last_Read_Length	35	7
AD_1267	Pygoscelis_adeliae	Last_Read_Length	36	2
AD_1267	Pygoscelis_adeliae	Last_Read_Length	37	5
AD_1267	Pygoscelis_adeliae	Last_Read_Length	38	6
AD_1267	Pygoscelis_adeliae	Last_Read_Length	39	2
AD_1267	Pygoscelis_adeliae	Last_Read_Length	40	1
AD_1267	Pygoscelis_adeliae	Last_Read_Length	41	2
AD_1267	Pygoscelis_adeliae	Last_Read_Length	42	5
AD_1267	Pygoscelis_adeliae	Last_Read_Length	43	4
AD_1267	Pygoscelis_adeliae	Last_Read_Length	44	5
AD_1267	Pygoscelis_adeliae	Last_Read_Length	45	4
AD_1267	Pygoscelis_adeliae	Last_Read_Length	46	6
AD_1267	Pygoscelis_adeliae	Last_Read_Length	47	7
AD_1267	Pygoscelis_adeliae	Last_Read_Length	48	4
AD_1267	Pygoscelis_adeliae	Last_Read_Length	49	3
AD_1267	Pygoscelis_adeliae	Last_Read_Length	50	5
AD_1267	Pygoscelis_adeliae	Last_Read_Length	52	2
AD_1267	Pygoscelis_adeliae	Last_Read_Length	53	5
AD_1267	Pygoscelis_adeliae	Last_Read_Length	54	1
AD_1267	Pygoscelis_adeliae	Last_Read_Length	55	9
AD_1267	Pygoscelis_adeliae	Last_Read_Length	56	6
AD_1267	Pygoscelis_adeliae	Last_Read_Length	57	4
AD_1267	Pygoscelis_adeliae	Last_Read_Length	58	4
AD_1267	Pygoscelis_adeliae	Last_Read_Length	59	2
AD_1267	Pygoscelis_adeliae	Last_Read_Length	60	8
AD_1267	Pygoscelis_adeliae	Last_Read_Length	61	4
AD_1267	Pygoscelis_adeliae	Last_Read_Length	62	6
AD_1267	Pygoscelis_adeliae	Last_Read_Length	63	5
AD_1267	Pygoscelis_adeliae	Last_Read_Length	64	2
AD_1267	Pygoscelis_adeliae	Last_Read_Length	65	5
AD_1267	Pygoscelis_adeliae	Last_Read_Length	66	10
AD_1267	Pygoscelis_adeliae	Last_Read_Length	67	3
AD_1267	Pygoscelis_adeliae	Last_Read_Length	68	8
AD_1267	Pygoscelis_adeliae	Last_Read_Length	69	4
AD_1267	Pygoscelis_adeliae	Last_Read_Length	71	1
AD_1267	Pygoscelis_adeliae	Last_Read_Length	72	1
AD_1267	Pygoscelis_adeliae	Last_Read_Length	73	1
AD_1267	Pygoscelis_adeliae	Last_Read_Length	74	3
AD_1267	Pygoscelis_adeliae	Last_Read_Length	75	5
AD_1267	Pygoscelis_adeliae	Last_Read_Length	76	1
AD_1267	Pygoscelis_adeliae	Last_Read_Length	77	2
AD_1267	Pygoscelis_adeliae	Last_Read_Length	79	2
AD_1267	Pygoscelis_adeliae	Last_Read_Length	80	5
AD_1267	Pygoscelis_adeliae	Last_Read_Length	81	1
AD_1267	Pygoscelis_adeliae	Last_Read_Length	82	4
AD_1267	Pygoscelis_adeliae	Last_Read_Length	83	1
AD_1267	Pygoscelis_adeliae	Last_Read_Length	84	7
AD_1267	Pygoscelis_adeliae	Last_Read_Length	85	2
AD_1267	Pygoscelis_adeliae	Last_Read_Length	86	5
AD_1267	Pygoscelis_adeliae	Last_Read_Length	87	8
AD_1267	Pygoscelis_adeliae	Last_Read_Length	88	3
AD_1267	Pygoscelis_adeliae	Last_Read_Length	89	6
AD_1267	Pygoscelis_adeliae	Last_Read_Length	90	8
AD_1267	Pygoscelis_adeliae	Last_Read_Length	91	3
AD_1267	Pygoscelis_adeliae	Last_Read_Length	92	3
AD_1267	Pygoscelis_adeliae	Last_Read_Length	93	1
AD_1267	Pygoscelis_adeliae	Last_Read_Length	94	1
AD_1267	Pygoscelis_adeliae	Last_Read_Length	95	1
AD_1267	Pygoscelis_adeliae	Last_Read_Length	96	3
AD_1267	Pygoscelis_adeliae	Last_Read_Length	97	1
AD_1267	Pygoscelis_adeliae	Last_Read_Length	98	3
AD_1267	Pygoscelis_adeliae	Last_Read_Length	99	2
AD_1267	Pygoscelis_adeliae	Last_Read_Length	100	105
AD_1268	Pygoscelis_adeliae	PE_Read_Length	31	4
AD_1268	Pygoscelis_adeliae	PE_Read_Length	32	14
AD_1268	Pygoscelis_adeliae	PE_Read_Length	33	2
AD_1268	Pygoscelis_adeliae	PE_Read_Length	34	16
AD_1268	Pygoscelis_adeliae	PE_Read_Length	35	16
AD_1268	Pygoscelis_adeliae	PE_Read_Length	36	12
AD_1268	Pygoscelis_adeliae	PE_Read_Length	37	12
AD_1268	Pygoscelis_adeliae	PE_Read_Length	38	28
AD_1268	Pygoscelis_adeliae	PE_Read_Length	39	22
AD_1268	Pygoscelis_adeliae	PE_Read_Length	40	10
AD_1268	Pygoscelis_adeliae	PE_Read_Length	41	32
AD_1268	Pygoscelis_adeliae	PE_Read_Length	42	30
AD_1268	Pygoscelis_adeliae	PE_Read_Length	43	20
AD_1268	Pygoscelis_adeliae	PE_Read_Length	44	32
AD_1268	Pygoscelis_adeliae	PE_Read_Length	45	20
AD_1268	Pygoscelis_adeliae	PE_Read_Length	46	26
AD_1268	Pygoscelis_adeliae	PE_Read_Length	47	34
AD_1268	Pygoscelis_adeliae	PE_Read_Length	48	24
AD_1268	Pygoscelis_adeliae	PE_Read_Length	49	22
AD_1268	Pygoscelis_adeliae	PE_Read_Length	50	20
AD_1268	Pygoscelis_adeliae	PE_Read_Length	51	16
AD_1268	Pygoscelis_adeliae	PE_Read_Length	52	24
AD_1268	Pygoscelis_adeliae	PE_Read_Length	53	25
AD_1268	Pygoscelis_adeliae	PE_Read_Length	54	30
AD_1268	Pygoscelis_adeliae	PE_Read_Length	55	36
AD_1268	Pygoscelis_adeliae	PE_Read_Length	56	16
AD_1268	Pygoscelis_adeliae	PE_Read_Length	57	32
AD_1268	Pygoscelis_adeliae	PE_Read_Length	58	18
AD_1268	Pygoscelis_adeliae	PE_Read_Length	59	18
AD_1268	Pygoscelis_adeliae	PE_Read_Length	60	25
AD_1268	Pygoscelis_adeliae	PE_Read_Length	61	123
AD_1268	Pygoscelis_adeliae	PE_Read_Length	62	52
AD_1268	Pygoscelis_adeliae	PE_Read_Length	63	36
AD_1268	Pygoscelis_adeliae	PE_Read_Length	64	20
AD_1268	Pygoscelis_adeliae	PE_Read_Length	65	16
AD_1268	Pygoscelis_adeliae	PE_Read_Length	66	21
AD_1268	Pygoscelis_adeliae	PE_Read_Length	67	15
AD_1268	Pygoscelis_adeliae	PE_Read_Length	68	34
AD_1268	Pygoscelis_adeliae	PE_Read_Length	69	20
AD_1268	Pygoscelis_adeliae	PE_Read_Length	70	14
AD_1268	Pygoscelis_adeliae	PE_Read_Length	71	19
AD_1268	Pygoscelis_adeliae	PE_Read_Length	72	10
AD_1268	Pygoscelis_adeliae	PE_Read_Length	73	20
AD_1268	Pygoscelis_adeliae	PE_Read_Length	74	15
AD_1268	Pygoscelis_adeliae	PE_Read_Length	75	31
AD_1268	Pygoscelis_adeliae	PE_Read_Length	76	10
AD_1268	Pygoscelis_adeliae	PE_Read_Length	77	4
AD_1268	Pygoscelis_adeliae	PE_Read_Length	78	14
AD_1268	Pygoscelis_adeliae	PE_Read_Length	79	27
AD_1268	Pygoscelis_adeliae	PE_Read_Length	80	17
AD_1268	Pygoscelis_adeliae	PE_Read_Length	81	87
AD_1268	Pygoscelis_adeliae	PE_Read_Length	82	17
AD_1268	Pygoscelis_adeliae	PE_Read_Length	83	19
AD_1268	Pygoscelis_adeliae	PE_Read_Length	84	17
AD_1268	Pygoscelis_adeliae	PE_Read_Length	85	11
AD_1268	Pygoscelis_adeliae	PE_Read_Length	86	12
AD_1268	Pygoscelis_adeliae	PE_Read_Length	87	25
AD_1268	Pygoscelis_adeliae	PE_Read_Length	88	10
AD_1268	Pygoscelis_adeliae	PE_Read_Length	89	57
AD_1268	Pygoscelis_adeliae	PE_Read_Length	90	12
AD_1268	Pygoscelis_adeliae	PE_Read_Length	91	10
AD_1268	Pygoscelis_adeliae	PE_Read_Length	92	10
AD_1268	Pygoscelis_adeliae	PE_Read_Length	93	12
AD_1268	Pygoscelis_adeliae	PE_Read_Length	94	8
AD_1268	Pygoscelis_adeliae	PE_Read_Length	95	8
AD_1268	Pygoscelis_adeliae	PE_Read_Length	96	6
AD_1268	Pygoscelis_adeliae	PE_Read_Length	97	6
AD_1268	Pygoscelis_adeliae	PE_Read_Length	98	6
AD_1268	Pygoscelis_adeliae	PE_Read_Length	99	10
AD_1268	Pygoscelis_adeliae	PE_Read_Length	100	1113
AD_1268	Pygoscelis_adeliae	First_Read_Length	31	2
AD_1268	Pygoscelis_adeliae	First_Read_Length	32	7
AD_1268	Pygoscelis_adeliae	First_Read_Length	33	1
AD_1268	Pygoscelis_adeliae	First_Read_Length	34	8
AD_1268	Pygoscelis_adeliae	First_Read_Length	35	8
AD_1268	Pygoscelis_adeliae	First_Read_Length	36	6
AD_1268	Pygoscelis_adeliae	First_Read_Length	37	6
AD_1268	Pygoscelis_adeliae	First_Read_Length	38	14
AD_1268	Pygoscelis_adeliae	First_Read_Length	39	11
AD_1268	Pygoscelis_adeliae	First_Read_Length	40	5
AD_1268	Pygoscelis_adeliae	First_Read_Length	41	16
AD_1268	Pygoscelis_adeliae	First_Read_Length	42	15
AD_1268	Pygoscelis_adeliae	First_Read_Length	43	10
AD_1268	Pygoscelis_adeliae	First_Read_Length	44	16
AD_1268	Pygoscelis_adeliae	First_Read_Length	45	10
AD_1268	Pygoscelis_adeliae	First_Read_Length	46	13
AD_1268	Pygoscelis_adeliae	First_Read_Length	47	17
AD_1268	Pygoscelis_adeliae	First_Read_Length	48	12
AD_1268	Pygoscelis_adeliae	First_Read_Length	49	11
AD_1268	Pygoscelis_adeliae	First_Read_Length	50	9
AD_1268	Pygoscelis_adeliae	First_Read_Length	51	8
AD_1268	Pygoscelis_adeliae	First_Read_Length	52	12
AD_1268	Pygoscelis_adeliae	First_Read_Length	53	12
AD_1268	Pygoscelis_adeliae	First_Read_Length	54	15
AD_1268	Pygoscelis_adeliae	First_Read_Length	55	18
AD_1268	Pygoscelis_adeliae	First_Read_Length	56	8
AD_1268	Pygoscelis_adeliae	First_Read_Length	57	20
AD_1268	Pygoscelis_adeliae	First_Read_Length	58	9
AD_1268	Pygoscelis_adeliae	First_Read_Length	59	9
AD_1268	Pygoscelis_adeliae	First_Read_Length	60	12
AD_1268	Pygoscelis_adeliae	First_Read_Length	61	103
AD_1268	Pygoscelis_adeliae	First_Read_Length	62	15
AD_1268	Pygoscelis_adeliae	First_Read_Length	63	17
AD_1268	Pygoscelis_adeliae	First_Read_Length	64	10
AD_1268	Pygoscelis_adeliae	First_Read_Length	65	8
AD_1268	Pygoscelis_adeliae	First_Read_Length	66	11
AD_1268	Pygoscelis_adeliae	First_Read_Length	67	8
AD_1268	Pygoscelis_adeliae	First_Read_Length	68	16
AD_1268	Pygoscelis_adeliae	First_Read_Length	69	10
AD_1268	Pygoscelis_adeliae	First_Read_Length	70	7
AD_1268	Pygoscelis_adeliae	First_Read_Length	71	11
AD_1268	Pygoscelis_adeliae	First_Read_Length	72	6
AD_1268	Pygoscelis_adeliae	First_Read_Length	73	10
AD_1268	Pygoscelis_adeliae	First_Read_Length	74	7
AD_1268	Pygoscelis_adeliae	First_Read_Length	75	17
AD_1268	Pygoscelis_adeliae	First_Read_Length	76	6
AD_1268	Pygoscelis_adeliae	First_Read_Length	77	2
AD_1268	Pygoscelis_adeliae	First_Read_Length	78	7
AD_1268	Pygoscelis_adeliae	First_Read_Length	79	20
AD_1268	Pygoscelis_adeliae	First_Read_Length	80	6
AD_1268	Pygoscelis_adeliae	First_Read_Length	81	16
AD_1268	Pygoscelis_adeliae	First_Read_Length	82	9
AD_1268	Pygoscelis_adeliae	First_Read_Length	83	9
AD_1268	Pygoscelis_adeliae	First_Read_Length	84	8
AD_1268	Pygoscelis_adeliae	First_Read_Length	85	5
AD_1268	Pygoscelis_adeliae	First_Read_Length	86	6
AD_1268	Pygoscelis_adeliae	First_Read_Length	87	8
AD_1268	Pygoscelis_adeliae	First_Read_Length	88	4
AD_1268	Pygoscelis_adeliae	First_Read_Length	89	7
AD_1268	Pygoscelis_adeliae	First_Read_Length	90	6
AD_1268	Pygoscelis_adeliae	First_Read_Length	91	3
AD_1268	Pygoscelis_adeliae	First_Read_Length	92	5
AD_1268	Pygoscelis_adeliae	First_Read_Length	93	8
AD_1268	Pygoscelis_adeliae	First_Read_Length	94	4
AD_1268	Pygoscelis_adeliae	First_Read_Length	95	4
AD_1268	Pygoscelis_adeliae	First_Read_Length	96	2
AD_1268	Pygoscelis_adeliae	First_Read_Length	97	3
AD_1268	Pygoscelis_adeliae	First_Read_Length	98	2
AD_1268	Pygoscelis_adeliae	First_Read_Length	99	5
AD_1268	Pygoscelis_adeliae	First_Read_Length	100	462
AD_1268	Pygoscelis_adeliae	Last_Read_Length	31	2
AD_1268	Pygoscelis_adeliae	Last_Read_Length	32	7
AD_1268	Pygoscelis_adeliae	Last_Read_Length	33	1
AD_1268	Pygoscelis_adeliae	Last_Read_Length	34	8
AD_1268	Pygoscelis_adeliae	Last_Read_Length	35	8
AD_1268	Pygoscelis_adeliae	Last_Read_Length	36	6
AD_1268	Pygoscelis_adeliae	Last_Read_Length	37	6
AD_1268	Pygoscelis_adeliae	Last_Read_Length	38	14
AD_1268	Pygoscelis_adeliae	Last_Read_Length	39	11
AD_1268	Pygoscelis_adeliae	Last_Read_Length	40	5
AD_1268	Pygoscelis_adeliae	Last_Read_Length	41	16
AD_1268	Pygoscelis_adeliae	Last_Read_Length	42	15
AD_1268	Pygoscelis_adeliae	Last_Read_Length	43	10
AD_1268	Pygoscelis_adeliae	Last_Read_Length	44	16
AD_1268	Pygoscelis_adeliae	Last_Read_Length	45	10
AD_1268	Pygoscelis_adeliae	Last_Read_Length	46	13
AD_1268	Pygoscelis_adeliae	Last_Read_Length	47	17
AD_1268	Pygoscelis_adeliae	Last_Read_Length	48	12
AD_1268	Pygoscelis_adeliae	Last_Read_Length	49	11
AD_1268	Pygoscelis_adeliae	Last_Read_Length	50	11
AD_1268	Pygoscelis_adeliae	Last_Read_Length	51	8
AD_1268	Pygoscelis_adeliae	Last_Read_Length	52	12
AD_1268	Pygoscelis_adeliae	Last_Read_Length	53	13
AD_1268	Pygoscelis_adeliae	Last_Read_Length	54	15
AD_1268	Pygoscelis_adeliae	Last_Read_Length	55	18
AD_1268	Pygoscelis_adeliae	Last_Read_Length	56	8
AD_1268	Pygoscelis_adeliae	Last_Read_Length	57	12
AD_1268	Pygoscelis_adeliae	Last_Read_Length	58	9
AD_1268	Pygoscelis_adeliae	Last_Read_Length	59	9
AD_1268	Pygoscelis_adeliae	Last_Read_Length	60	13
AD_1268	Pygoscelis_adeliae	Last_Read_Length	61	20
AD_1268	Pygoscelis_adeliae	Last_Read_Length	62	37
AD_1268	Pygoscelis_adeliae	Last_Read_Length	63	19
AD_1268	Pygoscelis_adeliae	Last_Read_Length	64	10
AD_1268	Pygoscelis_adeliae	Last_Read_Length	65	8
AD_1268	Pygoscelis_adeliae	Last_Read_Length	66	10
AD_1268	Pygoscelis_adeliae	Last_Read_Length	67	7
AD_1268	Pygoscelis_adeliae	Last_Read_Length	68	18
AD_1268	Pygoscelis_adeliae	Last_Read_Length	69	10
AD_1268	Pygoscelis_adeliae	Last_Read_Length	70	7
AD_1268	Pygoscelis_adeliae	Last_Read_Length	71	8
AD_1268	Pygoscelis_adeliae	Last_Read_Length	72	4
AD_1268	Pygoscelis_adeliae	Last_Read_Length	73	10
AD_1268	Pygoscelis_adeliae	Last_Read_Length	74	8
AD_1268	Pygoscelis_adeliae	Last_Read_Length	75	14
AD_1268	Pygoscelis_adeliae	Last_Read_Length	76	4
AD_1268	Pygoscelis_adeliae	Last_Read_Length	77	2
AD_1268	Pygoscelis_adeliae	Last_Read_Length	78	7
AD_1268	Pygoscelis_adeliae	Last_Read_Length	79	7
AD_1268	Pygoscelis_adeliae	Last_Read_Length	80	11
AD_1268	Pygoscelis_adeliae	Last_Read_Length	81	71
AD_1268	Pygoscelis_adeliae	Last_Read_Length	82	8
AD_1268	Pygoscelis_adeliae	Last_Read_Length	83	10
AD_1268	Pygoscelis_adeliae	Last_Read_Length	84	9
AD_1268	Pygoscelis_adeliae	Last_Read_Length	85	6
AD_1268	Pygoscelis_adeliae	Last_Read_Length	86	6
AD_1268	Pygoscelis_adeliae	Last_Read_Length	87	17
AD_1268	Pygoscelis_adeliae	Last_Read_Length	88	6
AD_1268	Pygoscelis_adeliae	Last_Read_Length	89	50
AD_1268	Pygoscelis_adeliae	Last_Read_Length	90	6
AD_1268	Pygoscelis_adeliae	Last_Read_Length	91	7
AD_1268	Pygoscelis_adeliae	Last_Read_Length	92	5
AD_1268	Pygoscelis_adeliae	Last_Read_Length	93	4
AD_1268	Pygoscelis_adeliae	Last_Read_Length	94	4
AD_1268	Pygoscelis_adeliae	Last_Read_Length	95	4
AD_1268	Pygoscelis_adeliae	Last_Read_Length	96	4
AD_1268	Pygoscelis_adeliae	Last_Read_Length	97	3
AD_1268	Pygoscelis_adeliae	Last_Read_Length	98	4
AD_1268	Pygoscelis_adeliae	Last_Read_Length	99	5
AD_1268	Pygoscelis_adeliae	Last_Read_Length	100	651
AD_1269	Pygoscelis_adeliae	PE_Read_Length	30	2
AD_1269	Pygoscelis_adeliae	PE_Read_Length	31	14
AD_1269	Pygoscelis_adeliae	PE_Read_Length	32	20
AD_1269	Pygoscelis_adeliae	PE_Read_Length	33	24
AD_1269	Pygoscelis_adeliae	PE_Read_Length	34	32
AD_1269	Pygoscelis_adeliae	PE_Read_Length	35	36
AD_1269	Pygoscelis_adeliae	PE_Read_Length	36	24
AD_1269	Pygoscelis_adeliae	PE_Read_Length	37	30
AD_1269	Pygoscelis_adeliae	PE_Read_Length	38	44
AD_1269	Pygoscelis_adeliae	PE_Read_Length	39	44
AD_1269	Pygoscelis_adeliae	PE_Read_Length	40	34
AD_1269	Pygoscelis_adeliae	PE_Read_Length	41	42
AD_1269	Pygoscelis_adeliae	PE_Read_Length	42	52
AD_1269	Pygoscelis_adeliae	PE_Read_Length	43	60
AD_1269	Pygoscelis_adeliae	PE_Read_Length	44	72
AD_1269	Pygoscelis_adeliae	PE_Read_Length	45	59
AD_1269	Pygoscelis_adeliae	PE_Read_Length	46	70
AD_1269	Pygoscelis_adeliae	PE_Read_Length	47	76
AD_1269	Pygoscelis_adeliae	PE_Read_Length	48	76
AD_1269	Pygoscelis_adeliae	PE_Read_Length	49	70
AD_1269	Pygoscelis_adeliae	PE_Read_Length	50	40
AD_1269	Pygoscelis_adeliae	PE_Read_Length	51	56
AD_1269	Pygoscelis_adeliae	PE_Read_Length	52	86
AD_1269	Pygoscelis_adeliae	PE_Read_Length	53	77
AD_1269	Pygoscelis_adeliae	PE_Read_Length	54	64
AD_1269	Pygoscelis_adeliae	PE_Read_Length	55	90
AD_1269	Pygoscelis_adeliae	PE_Read_Length	56	88
AD_1269	Pygoscelis_adeliae	PE_Read_Length	57	81
AD_1269	Pygoscelis_adeliae	PE_Read_Length	58	66
AD_1269	Pygoscelis_adeliae	PE_Read_Length	59	66
AD_1269	Pygoscelis_adeliae	PE_Read_Length	60	93
AD_1269	Pygoscelis_adeliae	PE_Read_Length	61	101
AD_1269	Pygoscelis_adeliae	PE_Read_Length	62	60
AD_1269	Pygoscelis_adeliae	PE_Read_Length	63	81
AD_1269	Pygoscelis_adeliae	PE_Read_Length	64	89
AD_1269	Pygoscelis_adeliae	PE_Read_Length	65	47
AD_1269	Pygoscelis_adeliae	PE_Read_Length	66	62
AD_1269	Pygoscelis_adeliae	PE_Read_Length	67	80
AD_1269	Pygoscelis_adeliae	PE_Read_Length	68	58
AD_1269	Pygoscelis_adeliae	PE_Read_Length	69	52
AD_1269	Pygoscelis_adeliae	PE_Read_Length	70	48
AD_1269	Pygoscelis_adeliae	PE_Read_Length	71	63
AD_1269	Pygoscelis_adeliae	PE_Read_Length	72	62
AD_1269	Pygoscelis_adeliae	PE_Read_Length	73	75
AD_1269	Pygoscelis_adeliae	PE_Read_Length	74	57
AD_1269	Pygoscelis_adeliae	PE_Read_Length	75	62
AD_1269	Pygoscelis_adeliae	PE_Read_Length	76	64
AD_1269	Pygoscelis_adeliae	PE_Read_Length	77	86
AD_1269	Pygoscelis_adeliae	PE_Read_Length	78	62
AD_1269	Pygoscelis_adeliae	PE_Read_Length	79	66
AD_1269	Pygoscelis_adeliae	PE_Read_Length	80	81
AD_1269	Pygoscelis_adeliae	PE_Read_Length	81	98
AD_1269	Pygoscelis_adeliae	PE_Read_Length	82	66
AD_1269	Pygoscelis_adeliae	PE_Read_Length	83	67
AD_1269	Pygoscelis_adeliae	PE_Read_Length	84	65
AD_1269	Pygoscelis_adeliae	PE_Read_Length	85	65
AD_1269	Pygoscelis_adeliae	PE_Read_Length	86	78
AD_1269	Pygoscelis_adeliae	PE_Read_Length	87	104
AD_1269	Pygoscelis_adeliae	PE_Read_Length	88	96
AD_1269	Pygoscelis_adeliae	PE_Read_Length	89	82
AD_1269	Pygoscelis_adeliae	PE_Read_Length	90	63
AD_1269	Pygoscelis_adeliae	PE_Read_Length	91	78
AD_1269	Pygoscelis_adeliae	PE_Read_Length	92	83
AD_1269	Pygoscelis_adeliae	PE_Read_Length	93	54
AD_1269	Pygoscelis_adeliae	PE_Read_Length	94	68
AD_1269	Pygoscelis_adeliae	PE_Read_Length	95	74
AD_1269	Pygoscelis_adeliae	PE_Read_Length	96	50
AD_1269	Pygoscelis_adeliae	PE_Read_Length	97	61
AD_1269	Pygoscelis_adeliae	PE_Read_Length	98	66
AD_1269	Pygoscelis_adeliae	PE_Read_Length	99	60
AD_1269	Pygoscelis_adeliae	PE_Read_Length	100	5318
AD_1269	Pygoscelis_adeliae	First_Read_Length	30	1
AD_1269	Pygoscelis_adeliae	First_Read_Length	31	7
AD_1269	Pygoscelis_adeliae	First_Read_Length	32	10
AD_1269	Pygoscelis_adeliae	First_Read_Length	33	12
AD_1269	Pygoscelis_adeliae	First_Read_Length	34	16
AD_1269	Pygoscelis_adeliae	First_Read_Length	35	18
AD_1269	Pygoscelis_adeliae	First_Read_Length	36	12
AD_1269	Pygoscelis_adeliae	First_Read_Length	37	15
AD_1269	Pygoscelis_adeliae	First_Read_Length	38	22
AD_1269	Pygoscelis_adeliae	First_Read_Length	39	22
AD_1269	Pygoscelis_adeliae	First_Read_Length	40	17
AD_1269	Pygoscelis_adeliae	First_Read_Length	41	21
AD_1269	Pygoscelis_adeliae	First_Read_Length	42	26
AD_1269	Pygoscelis_adeliae	First_Read_Length	43	30
AD_1269	Pygoscelis_adeliae	First_Read_Length	44	36
AD_1269	Pygoscelis_adeliae	First_Read_Length	45	29
AD_1269	Pygoscelis_adeliae	First_Read_Length	46	35
AD_1269	Pygoscelis_adeliae	First_Read_Length	47	38
AD_1269	Pygoscelis_adeliae	First_Read_Length	48	38
AD_1269	Pygoscelis_adeliae	First_Read_Length	49	35
AD_1269	Pygoscelis_adeliae	First_Read_Length	50	20
AD_1269	Pygoscelis_adeliae	First_Read_Length	51	28
AD_1269	Pygoscelis_adeliae	First_Read_Length	52	43
AD_1269	Pygoscelis_adeliae	First_Read_Length	53	39
AD_1269	Pygoscelis_adeliae	First_Read_Length	54	32
AD_1269	Pygoscelis_adeliae	First_Read_Length	55	45
AD_1269	Pygoscelis_adeliae	First_Read_Length	56	43
AD_1269	Pygoscelis_adeliae	First_Read_Length	57	41
AD_1269	Pygoscelis_adeliae	First_Read_Length	58	33
AD_1269	Pygoscelis_adeliae	First_Read_Length	59	33
AD_1269	Pygoscelis_adeliae	First_Read_Length	60	41
AD_1269	Pygoscelis_adeliae	First_Read_Length	61	49
AD_1269	Pygoscelis_adeliae	First_Read_Length	62	29
AD_1269	Pygoscelis_adeliae	First_Read_Length	63	39
AD_1269	Pygoscelis_adeliae	First_Read_Length	64	45
AD_1269	Pygoscelis_adeliae	First_Read_Length	65	24
AD_1269	Pygoscelis_adeliae	First_Read_Length	66	32
AD_1269	Pygoscelis_adeliae	First_Read_Length	67	43
AD_1269	Pygoscelis_adeliae	First_Read_Length	68	30
AD_1269	Pygoscelis_adeliae	First_Read_Length	69	27
AD_1269	Pygoscelis_adeliae	First_Read_Length	70	24
AD_1269	Pygoscelis_adeliae	First_Read_Length	71	31
AD_1269	Pygoscelis_adeliae	First_Read_Length	72	30
AD_1269	Pygoscelis_adeliae	First_Read_Length	73	36
AD_1269	Pygoscelis_adeliae	First_Read_Length	74	28
AD_1269	Pygoscelis_adeliae	First_Read_Length	75	31
AD_1269	Pygoscelis_adeliae	First_Read_Length	76	30
AD_1269	Pygoscelis_adeliae	First_Read_Length	77	43
AD_1269	Pygoscelis_adeliae	First_Read_Length	78	31
AD_1269	Pygoscelis_adeliae	First_Read_Length	79	34
AD_1269	Pygoscelis_adeliae	First_Read_Length	80	40
AD_1269	Pygoscelis_adeliae	First_Read_Length	81	42
AD_1269	Pygoscelis_adeliae	First_Read_Length	82	32
AD_1269	Pygoscelis_adeliae	First_Read_Length	83	31
AD_1269	Pygoscelis_adeliae	First_Read_Length	84	30
AD_1269	Pygoscelis_adeliae	First_Read_Length	85	27
AD_1269	Pygoscelis_adeliae	First_Read_Length	86	37
AD_1269	Pygoscelis_adeliae	First_Read_Length	87	48
AD_1269	Pygoscelis_adeliae	First_Read_Length	88	42
AD_1269	Pygoscelis_adeliae	First_Read_Length	89	40
AD_1269	Pygoscelis_adeliae	First_Read_Length	90	25
AD_1269	Pygoscelis_adeliae	First_Read_Length	91	37
AD_1269	Pygoscelis_adeliae	First_Read_Length	92	41
AD_1269	Pygoscelis_adeliae	First_Read_Length	93	27
AD_1269	Pygoscelis_adeliae	First_Read_Length	94	35
AD_1269	Pygoscelis_adeliae	First_Read_Length	95	35
AD_1269	Pygoscelis_adeliae	First_Read_Length	96	25
AD_1269	Pygoscelis_adeliae	First_Read_Length	97	30
AD_1269	Pygoscelis_adeliae	First_Read_Length	98	35
AD_1269	Pygoscelis_adeliae	First_Read_Length	99	30
AD_1269	Pygoscelis_adeliae	First_Read_Length	100	2644
AD_1269	Pygoscelis_adeliae	Last_Read_Length	30	1
AD_1269	Pygoscelis_adeliae	Last_Read_Length	31	7
AD_1269	Pygoscelis_adeliae	Last_Read_Length	32	10
AD_1269	Pygoscelis_adeliae	Last_Read_Length	33	12
AD_1269	Pygoscelis_adeliae	Last_Read_Length	34	16
AD_1269	Pygoscelis_adeliae	Last_Read_Length	35	18
AD_1269	Pygoscelis_adeliae	Last_Read_Length	36	12
AD_1269	Pygoscelis_adeliae	Last_Read_Length	37	15
AD_1269	Pygoscelis_adeliae	Last_Read_Length	38	22
AD_1269	Pygoscelis_adeliae	Last_Read_Length	39	22
AD_1269	Pygoscelis_adeliae	Last_Read_Length	40	17
AD_1269	Pygoscelis_adeliae	Last_Read_Length	41	21
AD_1269	Pygoscelis_adeliae	Last_Read_Length	42	26
AD_1269	Pygoscelis_adeliae	Last_Read_Length	43	30
AD_1269	Pygoscelis_adeliae	Last_Read_Length	44	36
AD_1269	Pygoscelis_adeliae	Last_Read_Length	45	30
AD_1269	Pygoscelis_adeliae	Last_Read_Length	46	35
AD_1269	Pygoscelis_adeliae	Last_Read_Length	47	38
AD_1269	Pygoscelis_adeliae	Last_Read_Length	48	38
AD_1269	Pygoscelis_adeliae	Last_Read_Length	49	35
AD_1269	Pygoscelis_adeliae	Last_Read_Length	50	20
AD_1269	Pygoscelis_adeliae	Last_Read_Length	51	28
AD_1269	Pygoscelis_adeliae	Last_Read_Length	52	43
AD_1269	Pygoscelis_adeliae	Last_Read_Length	53	38
AD_1269	Pygoscelis_adeliae	Last_Read_Length	54	32
AD_1269	Pygoscelis_adeliae	Last_Read_Length	55	45
AD_1269	Pygoscelis_adeliae	Last_Read_Length	56	45
AD_1269	Pygoscelis_adeliae	Last_Read_Length	57	40
AD_1269	Pygoscelis_adeliae	Last_Read_Length	58	33
AD_1269	Pygoscelis_adeliae	Last_Read_Length	59	33
AD_1269	Pygoscelis_adeliae	Last_Read_Length	60	52
AD_1269	Pygoscelis_adeliae	Last_Read_Length	61	52
AD_1269	Pygoscelis_adeliae	Last_Read_Length	62	31
AD_1269	Pygoscelis_adeliae	Last_Read_Length	63	42
AD_1269	Pygoscelis_adeliae	Last_Read_Length	64	44
AD_1269	Pygoscelis_adeliae	Last_Read_Length	65	23
AD_1269	Pygoscelis_adeliae	Last_Read_Length	66	30
AD_1269	Pygoscelis_adeliae	Last_Read_Length	67	37
AD_1269	Pygoscelis_adeliae	Last_Read_Length	68	28
AD_1269	Pygoscelis_adeliae	Last_Read_Length	69	25
AD_1269	Pygoscelis_adeliae	Last_Read_Length	70	24
AD_1269	Pygoscelis_adeliae	Last_Read_Length	71	32
AD_1269	Pygoscelis_adeliae	Last_Read_Length	72	32
AD_1269	Pygoscelis_adeliae	Last_Read_Length	73	39
AD_1269	Pygoscelis_adeliae	Last_Read_Length	74	29
AD_1269	Pygoscelis_adeliae	Last_Read_Length	75	31
AD_1269	Pygoscelis_adeliae	Last_Read_Length	76	34
AD_1269	Pygoscelis_adeliae	Last_Read_Length	77	43
AD_1269	Pygoscelis_adeliae	Last_Read_Length	78	31
AD_1269	Pygoscelis_adeliae	Last_Read_Length	79	32
AD_1269	Pygoscelis_adeliae	Last_Read_Length	80	41
AD_1269	Pygoscelis_adeliae	Last_Read_Length	81	56
AD_1269	Pygoscelis_adeliae	Last_Read_Length	82	34
AD_1269	Pygoscelis_adeliae	Last_Read_Length	83	36
AD_1269	Pygoscelis_adeliae	Last_Read_Length	84	35
AD_1269	Pygoscelis_adeliae	Last_Read_Length	85	38
AD_1269	Pygoscelis_adeliae	Last_Read_Length	86	41
AD_1269	Pygoscelis_adeliae	Last_Read_Length	87	56
AD_1269	Pygoscelis_adeliae	Last_Read_Length	88	54
AD_1269	Pygoscelis_adeliae	Last_Read_Length	89	42
AD_1269	Pygoscelis_adeliae	Last_Read_Length	90	38
AD_1269	Pygoscelis_adeliae	Last_Read_Length	91	41
AD_1269	Pygoscelis_adeliae	Last_Read_Length	92	42
AD_1269	Pygoscelis_adeliae	Last_Read_Length	93	27
AD_1269	Pygoscelis_adeliae	Last_Read_Length	94	33
AD_1269	Pygoscelis_adeliae	Last_Read_Length	95	39
AD_1269	Pygoscelis_adeliae	Last_Read_Length	96	25
AD_1269	Pygoscelis_adeliae	Last_Read_Length	97	31
AD_1269	Pygoscelis_adeliae	Last_Read_Length	98	31
AD_1269	Pygoscelis_adeliae	Last_Read_Length	99	30
AD_1269	Pygoscelis_adeliae	Last_Read_Length	100	2674
AD_1270	Pygoscelis_adeliae	PE_Read_Length	30	2
AD_1270	Pygoscelis_adeliae	PE_Read_Length	31	4
AD_1270	Pygoscelis_adeliae	PE_Read_Length	32	14
AD_1270	Pygoscelis_adeliae	PE_Read_Length	33	8
AD_1270	Pygoscelis_adeliae	PE_Read_Length	34	8
AD_1270	Pygoscelis_adeliae	PE_Read_Length	35	18
AD_1270	Pygoscelis_adeliae	PE_Read_Length	36	6
AD_1270	Pygoscelis_adeliae	PE_Read_Length	37	12
AD_1270	Pygoscelis_adeliae	PE_Read_Length	38	10
AD_1270	Pygoscelis_adeliae	PE_Read_Length	39	10
AD_1270	Pygoscelis_adeliae	PE_Read_Length	40	8
AD_1270	Pygoscelis_adeliae	PE_Read_Length	41	10
AD_1270	Pygoscelis_adeliae	PE_Read_Length	42	16
AD_1270	Pygoscelis_adeliae	PE_Read_Length	43	20
AD_1270	Pygoscelis_adeliae	PE_Read_Length	44	28
AD_1270	Pygoscelis_adeliae	PE_Read_Length	45	18
AD_1270	Pygoscelis_adeliae	PE_Read_Length	46	20
AD_1270	Pygoscelis_adeliae	PE_Read_Length	47	34
AD_1270	Pygoscelis_adeliae	PE_Read_Length	48	18
AD_1270	Pygoscelis_adeliae	PE_Read_Length	49	26
AD_1270	Pygoscelis_adeliae	PE_Read_Length	50	8
AD_1270	Pygoscelis_adeliae	PE_Read_Length	51	10
AD_1270	Pygoscelis_adeliae	PE_Read_Length	52	34
AD_1270	Pygoscelis_adeliae	PE_Read_Length	53	30
AD_1270	Pygoscelis_adeliae	PE_Read_Length	54	20
AD_1270	Pygoscelis_adeliae	PE_Read_Length	55	22
AD_1270	Pygoscelis_adeliae	PE_Read_Length	56	23
AD_1270	Pygoscelis_adeliae	PE_Read_Length	57	22
AD_1270	Pygoscelis_adeliae	PE_Read_Length	58	20
AD_1270	Pygoscelis_adeliae	PE_Read_Length	59	12
AD_1270	Pygoscelis_adeliae	PE_Read_Length	60	25
AD_1270	Pygoscelis_adeliae	PE_Read_Length	61	22
AD_1270	Pygoscelis_adeliae	PE_Read_Length	62	12
AD_1270	Pygoscelis_adeliae	PE_Read_Length	63	23
AD_1270	Pygoscelis_adeliae	PE_Read_Length	64	12
AD_1270	Pygoscelis_adeliae	PE_Read_Length	65	10
AD_1270	Pygoscelis_adeliae	PE_Read_Length	66	12
AD_1270	Pygoscelis_adeliae	PE_Read_Length	67	4
AD_1270	Pygoscelis_adeliae	PE_Read_Length	68	6
AD_1270	Pygoscelis_adeliae	PE_Read_Length	69	6
AD_1270	Pygoscelis_adeliae	PE_Read_Length	70	4
AD_1270	Pygoscelis_adeliae	PE_Read_Length	71	4
AD_1270	Pygoscelis_adeliae	PE_Read_Length	73	8
AD_1270	Pygoscelis_adeliae	PE_Read_Length	74	6
AD_1270	Pygoscelis_adeliae	PE_Read_Length	75	6
AD_1270	Pygoscelis_adeliae	PE_Read_Length	76	6
AD_1270	Pygoscelis_adeliae	PE_Read_Length	77	1
AD_1270	Pygoscelis_adeliae	PE_Read_Length	78	4
AD_1270	Pygoscelis_adeliae	PE_Read_Length	81	2
AD_1270	Pygoscelis_adeliae	PE_Read_Length	86	2
AD_1270	Pygoscelis_adeliae	PE_Read_Length	88	2
AD_1270	Pygoscelis_adeliae	PE_Read_Length	89	2
AD_1270	Pygoscelis_adeliae	PE_Read_Length	94	1
AD_1270	Pygoscelis_adeliae	PE_Read_Length	100	62
AD_1270	Pygoscelis_adeliae	First_Read_Length	30	1
AD_1270	Pygoscelis_adeliae	First_Read_Length	31	2
AD_1270	Pygoscelis_adeliae	First_Read_Length	32	7
AD_1270	Pygoscelis_adeliae	First_Read_Length	33	4
AD_1270	Pygoscelis_adeliae	First_Read_Length	34	4
AD_1270	Pygoscelis_adeliae	First_Read_Length	35	9
AD_1270	Pygoscelis_adeliae	First_Read_Length	36	3
AD_1270	Pygoscelis_adeliae	First_Read_Length	37	6
AD_1270	Pygoscelis_adeliae	First_Read_Length	38	5
AD_1270	Pygoscelis_adeliae	First_Read_Length	39	5
AD_1270	Pygoscelis_adeliae	First_Read_Length	40	4
AD_1270	Pygoscelis_adeliae	First_Read_Length	41	5
AD_1270	Pygoscelis_adeliae	First_Read_Length	42	8
AD_1270	Pygoscelis_adeliae	First_Read_Length	43	10
AD_1270	Pygoscelis_adeliae	First_Read_Length	44	14
AD_1270	Pygoscelis_adeliae	First_Read_Length	45	9
AD_1270	Pygoscelis_adeliae	First_Read_Length	46	10
AD_1270	Pygoscelis_adeliae	First_Read_Length	47	17
AD_1270	Pygoscelis_adeliae	First_Read_Length	48	9
AD_1270	Pygoscelis_adeliae	First_Read_Length	49	13
AD_1270	Pygoscelis_adeliae	First_Read_Length	50	4
AD_1270	Pygoscelis_adeliae	First_Read_Length	51	5
AD_1270	Pygoscelis_adeliae	First_Read_Length	52	17
AD_1270	Pygoscelis_adeliae	First_Read_Length	53	15
AD_1270	Pygoscelis_adeliae	First_Read_Length	54	10
AD_1270	Pygoscelis_adeliae	First_Read_Length	55	11
AD_1270	Pygoscelis_adeliae	First_Read_Length	56	11
AD_1270	Pygoscelis_adeliae	First_Read_Length	57	11
AD_1270	Pygoscelis_adeliae	First_Read_Length	58	10
AD_1270	Pygoscelis_adeliae	First_Read_Length	59	6
AD_1270	Pygoscelis_adeliae	First_Read_Length	60	12
AD_1270	Pygoscelis_adeliae	First_Read_Length	61	11
AD_1270	Pygoscelis_adeliae	First_Read_Length	62	5
AD_1270	Pygoscelis_adeliae	First_Read_Length	63	11
AD_1270	Pygoscelis_adeliae	First_Read_Length	64	6
AD_1270	Pygoscelis_adeliae	First_Read_Length	65	5
AD_1270	Pygoscelis_adeliae	First_Read_Length	66	6
AD_1270	Pygoscelis_adeliae	First_Read_Length	67	2
AD_1270	Pygoscelis_adeliae	First_Read_Length	68	3
AD_1270	Pygoscelis_adeliae	First_Read_Length	69	3
AD_1270	Pygoscelis_adeliae	First_Read_Length	70	2
AD_1270	Pygoscelis_adeliae	First_Read_Length	71	2
AD_1270	Pygoscelis_adeliae	First_Read_Length	73	4
AD_1270	Pygoscelis_adeliae	First_Read_Length	74	3
AD_1270	Pygoscelis_adeliae	First_Read_Length	75	3
AD_1270	Pygoscelis_adeliae	First_Read_Length	76	3
AD_1270	Pygoscelis_adeliae	First_Read_Length	77	1
AD_1270	Pygoscelis_adeliae	First_Read_Length	78	2
AD_1270	Pygoscelis_adeliae	First_Read_Length	81	1
AD_1270	Pygoscelis_adeliae	First_Read_Length	86	1
AD_1270	Pygoscelis_adeliae	First_Read_Length	88	1
AD_1270	Pygoscelis_adeliae	First_Read_Length	89	1
AD_1270	Pygoscelis_adeliae	First_Read_Length	94	1
AD_1270	Pygoscelis_adeliae	First_Read_Length	100	31
AD_1270	Pygoscelis_adeliae	Last_Read_Length	30	1
AD_1270	Pygoscelis_adeliae	Last_Read_Length	31	2
AD_1270	Pygoscelis_adeliae	Last_Read_Length	32	7
AD_1270	Pygoscelis_adeliae	Last_Read_Length	33	4
AD_1270	Pygoscelis_adeliae	Last_Read_Length	34	4
AD_1270	Pygoscelis_adeliae	Last_Read_Length	35	9
AD_1270	Pygoscelis_adeliae	Last_Read_Length	36	3
AD_1270	Pygoscelis_adeliae	Last_Read_Length	37	6
AD_1270	Pygoscelis_adeliae	Last_Read_Length	38	5
AD_1270	Pygoscelis_adeliae	Last_Read_Length	39	5
AD_1270	Pygoscelis_adeliae	Last_Read_Length	40	4
AD_1270	Pygoscelis_adeliae	Last_Read_Length	41	5
AD_1270	Pygoscelis_adeliae	Last_Read_Length	42	8
AD_1270	Pygoscelis_adeliae	Last_Read_Length	43	10
AD_1270	Pygoscelis_adeliae	Last_Read_Length	44	14
AD_1270	Pygoscelis_adeliae	Last_Read_Length	45	9
AD_1270	Pygoscelis_adeliae	Last_Read_Length	46	10
AD_1270	Pygoscelis_adeliae	Last_Read_Length	47	17
AD_1270	Pygoscelis_adeliae	Last_Read_Length	48	9
AD_1270	Pygoscelis_adeliae	Last_Read_Length	49	13
AD_1270	Pygoscelis_adeliae	Last_Read_Length	50	4
AD_1270	Pygoscelis_adeliae	Last_Read_Length	51	5
AD_1270	Pygoscelis_adeliae	Last_Read_Length	52	17
AD_1270	Pygoscelis_adeliae	Last_Read_Length	53	15
AD_1270	Pygoscelis_adeliae	Last_Read_Length	54	10
AD_1270	Pygoscelis_adeliae	Last_Read_Length	55	11
AD_1270	Pygoscelis_adeliae	Last_Read_Length	56	12
AD_1270	Pygoscelis_adeliae	Last_Read_Length	57	11
AD_1270	Pygoscelis_adeliae	Last_Read_Length	58	10
AD_1270	Pygoscelis_adeliae	Last_Read_Length	59	6
AD_1270	Pygoscelis_adeliae	Last_Read_Length	60	13
AD_1270	Pygoscelis_adeliae	Last_Read_Length	61	11
AD_1270	Pygoscelis_adeliae	Last_Read_Length	62	7
AD_1270	Pygoscelis_adeliae	Last_Read_Length	63	12
AD_1270	Pygoscelis_adeliae	Last_Read_Length	64	6
AD_1270	Pygoscelis_adeliae	Last_Read_Length	65	5
AD_1270	Pygoscelis_adeliae	Last_Read_Length	66	6
AD_1270	Pygoscelis_adeliae	Last_Read_Length	67	2
AD_1270	Pygoscelis_adeliae	Last_Read_Length	68	3
AD_1270	Pygoscelis_adeliae	Last_Read_Length	69	3
AD_1270	Pygoscelis_adeliae	Last_Read_Length	70	2
AD_1270	Pygoscelis_adeliae	Last_Read_Length	71	2
AD_1270	Pygoscelis_adeliae	Last_Read_Length	73	4
AD_1270	Pygoscelis_adeliae	Last_Read_Length	74	3
AD_1270	Pygoscelis_adeliae	Last_Read_Length	75	3
AD_1270	Pygoscelis_adeliae	Last_Read_Length	76	3
AD_1270	Pygoscelis_adeliae	Last_Read_Length	78	2
AD_1270	Pygoscelis_adeliae	Last_Read_Length	81	1
AD_1270	Pygoscelis_adeliae	Last_Read_Length	86	1
AD_1270	Pygoscelis_adeliae	Last_Read_Length	88	1
AD_1270	Pygoscelis_adeliae	Last_Read_Length	89	1
AD_1270	Pygoscelis_adeliae	Last_Read_Length	100	31
AD_1271	Pygoscelis_adeliae	PE_Read_Length	31	2
AD_1271	Pygoscelis_adeliae	PE_Read_Length	32	6
AD_1271	Pygoscelis_adeliae	PE_Read_Length	33	2
AD_1271	Pygoscelis_adeliae	PE_Read_Length	34	6
AD_1271	Pygoscelis_adeliae	PE_Read_Length	35	4
AD_1271	Pygoscelis_adeliae	PE_Read_Length	36	4
AD_1271	Pygoscelis_adeliae	PE_Read_Length	37	2
AD_1271	Pygoscelis_adeliae	PE_Read_Length	38	4
AD_1271	Pygoscelis_adeliae	PE_Read_Length	39	6
AD_1271	Pygoscelis_adeliae	PE_Read_Length	41	10
AD_1271	Pygoscelis_adeliae	PE_Read_Length	42	4
AD_1271	Pygoscelis_adeliae	PE_Read_Length	43	4
AD_1271	Pygoscelis_adeliae	PE_Read_Length	44	4
AD_1271	Pygoscelis_adeliae	PE_Read_Length	45	4
AD_1271	Pygoscelis_adeliae	PE_Read_Length	46	4
AD_1271	Pygoscelis_adeliae	PE_Read_Length	47	14
AD_1271	Pygoscelis_adeliae	PE_Read_Length	48	6
AD_1271	Pygoscelis_adeliae	PE_Read_Length	49	2
AD_1271	Pygoscelis_adeliae	PE_Read_Length	50	4
AD_1271	Pygoscelis_adeliae	PE_Read_Length	51	2
AD_1271	Pygoscelis_adeliae	PE_Read_Length	52	2
AD_1271	Pygoscelis_adeliae	PE_Read_Length	53	8
AD_1271	Pygoscelis_adeliae	PE_Read_Length	54	6
AD_1271	Pygoscelis_adeliae	PE_Read_Length	55	12
AD_1271	Pygoscelis_adeliae	PE_Read_Length	56	4
AD_1271	Pygoscelis_adeliae	PE_Read_Length	57	8
AD_1271	Pygoscelis_adeliae	PE_Read_Length	58	8
AD_1271	Pygoscelis_adeliae	PE_Read_Length	59	6
AD_1271	Pygoscelis_adeliae	PE_Read_Length	60	14
AD_1271	Pygoscelis_adeliae	PE_Read_Length	61	8
AD_1271	Pygoscelis_adeliae	PE_Read_Length	62	6
AD_1271	Pygoscelis_adeliae	PE_Read_Length	64	2
AD_1271	Pygoscelis_adeliae	PE_Read_Length	65	2
AD_1271	Pygoscelis_adeliae	PE_Read_Length	66	12
AD_1271	Pygoscelis_adeliae	PE_Read_Length	67	4
AD_1271	Pygoscelis_adeliae	PE_Read_Length	68	11
AD_1271	Pygoscelis_adeliae	PE_Read_Length	69	2
AD_1271	Pygoscelis_adeliae	PE_Read_Length	70	4
AD_1271	Pygoscelis_adeliae	PE_Read_Length	71	2
AD_1271	Pygoscelis_adeliae	PE_Read_Length	72	5
AD_1271	Pygoscelis_adeliae	PE_Read_Length	73	12
AD_1271	Pygoscelis_adeliae	PE_Read_Length	74	6
AD_1271	Pygoscelis_adeliae	PE_Read_Length	75	4
AD_1271	Pygoscelis_adeliae	PE_Read_Length	76	2
AD_1271	Pygoscelis_adeliae	PE_Read_Length	77	5
AD_1271	Pygoscelis_adeliae	PE_Read_Length	79	2
AD_1271	Pygoscelis_adeliae	PE_Read_Length	80	7
AD_1271	Pygoscelis_adeliae	PE_Read_Length	81	3
AD_1271	Pygoscelis_adeliae	PE_Read_Length	82	3
AD_1271	Pygoscelis_adeliae	PE_Read_Length	83	15
AD_1271	Pygoscelis_adeliae	PE_Read_Length	84	2
AD_1271	Pygoscelis_adeliae	PE_Read_Length	85	11
AD_1271	Pygoscelis_adeliae	PE_Read_Length	87	8
AD_1271	Pygoscelis_adeliae	PE_Read_Length	88	5
AD_1271	Pygoscelis_adeliae	PE_Read_Length	89	8
AD_1271	Pygoscelis_adeliae	PE_Read_Length	90	9
AD_1271	Pygoscelis_adeliae	PE_Read_Length	91	10
AD_1271	Pygoscelis_adeliae	PE_Read_Length	92	7
AD_1271	Pygoscelis_adeliae	PE_Read_Length	93	11
AD_1271	Pygoscelis_adeliae	PE_Read_Length	94	2
AD_1271	Pygoscelis_adeliae	PE_Read_Length	95	21
AD_1271	Pygoscelis_adeliae	PE_Read_Length	96	5
AD_1271	Pygoscelis_adeliae	PE_Read_Length	97	2
AD_1271	Pygoscelis_adeliae	PE_Read_Length	98	4
AD_1271	Pygoscelis_adeliae	PE_Read_Length	99	3
AD_1271	Pygoscelis_adeliae	PE_Read_Length	100	203
AD_1271	Pygoscelis_adeliae	First_Read_Length	31	1
AD_1271	Pygoscelis_adeliae	First_Read_Length	32	3
AD_1271	Pygoscelis_adeliae	First_Read_Length	33	1
AD_1271	Pygoscelis_adeliae	First_Read_Length	34	3
AD_1271	Pygoscelis_adeliae	First_Read_Length	35	2
AD_1271	Pygoscelis_adeliae	First_Read_Length	36	2
AD_1271	Pygoscelis_adeliae	First_Read_Length	37	1
AD_1271	Pygoscelis_adeliae	First_Read_Length	38	2
AD_1271	Pygoscelis_adeliae	First_Read_Length	39	3
AD_1271	Pygoscelis_adeliae	First_Read_Length	41	5
AD_1271	Pygoscelis_adeliae	First_Read_Length	42	2
AD_1271	Pygoscelis_adeliae	First_Read_Length	43	2
AD_1271	Pygoscelis_adeliae	First_Read_Length	44	2
AD_1271	Pygoscelis_adeliae	First_Read_Length	45	2
AD_1271	Pygoscelis_adeliae	First_Read_Length	46	2
AD_1271	Pygoscelis_adeliae	First_Read_Length	47	7
AD_1271	Pygoscelis_adeliae	First_Read_Length	48	3
AD_1271	Pygoscelis_adeliae	First_Read_Length	49	1
AD_1271	Pygoscelis_adeliae	First_Read_Length	50	2
AD_1271	Pygoscelis_adeliae	First_Read_Length	51	1
AD_1271	Pygoscelis_adeliae	First_Read_Length	52	1
AD_1271	Pygoscelis_adeliae	First_Read_Length	53	4
AD_1271	Pygoscelis_adeliae	First_Read_Length	54	3
AD_1271	Pygoscelis_adeliae	First_Read_Length	55	6
AD_1271	Pygoscelis_adeliae	First_Read_Length	56	2
AD_1271	Pygoscelis_adeliae	First_Read_Length	57	4
AD_1271	Pygoscelis_adeliae	First_Read_Length	58	4
AD_1271	Pygoscelis_adeliae	First_Read_Length	59	3
AD_1271	Pygoscelis_adeliae	First_Read_Length	60	7
AD_1271	Pygoscelis_adeliae	First_Read_Length	61	4
AD_1271	Pygoscelis_adeliae	First_Read_Length	62	3
AD_1271	Pygoscelis_adeliae	First_Read_Length	64	1
AD_1271	Pygoscelis_adeliae	First_Read_Length	65	1
AD_1271	Pygoscelis_adeliae	First_Read_Length	66	6
AD_1271	Pygoscelis_adeliae	First_Read_Length	67	2
AD_1271	Pygoscelis_adeliae	First_Read_Length	68	5
AD_1271	Pygoscelis_adeliae	First_Read_Length	69	1
AD_1271	Pygoscelis_adeliae	First_Read_Length	70	2
AD_1271	Pygoscelis_adeliae	First_Read_Length	71	1
AD_1271	Pygoscelis_adeliae	First_Read_Length	72	3
AD_1271	Pygoscelis_adeliae	First_Read_Length	73	6
AD_1271	Pygoscelis_adeliae	First_Read_Length	74	3
AD_1271	Pygoscelis_adeliae	First_Read_Length	75	2
AD_1271	Pygoscelis_adeliae	First_Read_Length	76	1
AD_1271	Pygoscelis_adeliae	First_Read_Length	77	3
AD_1271	Pygoscelis_adeliae	First_Read_Length	79	1
AD_1271	Pygoscelis_adeliae	First_Read_Length	80	3
AD_1271	Pygoscelis_adeliae	First_Read_Length	82	1
AD_1271	Pygoscelis_adeliae	First_Read_Length	83	4
AD_1271	Pygoscelis_adeliae	First_Read_Length	84	1
AD_1271	Pygoscelis_adeliae	First_Read_Length	85	6
AD_1271	Pygoscelis_adeliae	First_Read_Length	87	1
AD_1271	Pygoscelis_adeliae	First_Read_Length	88	3
AD_1271	Pygoscelis_adeliae	First_Read_Length	89	4
AD_1271	Pygoscelis_adeliae	First_Read_Length	90	5
AD_1271	Pygoscelis_adeliae	First_Read_Length	91	4
AD_1271	Pygoscelis_adeliae	First_Read_Length	92	2
AD_1271	Pygoscelis_adeliae	First_Read_Length	93	5
AD_1271	Pygoscelis_adeliae	First_Read_Length	94	1
AD_1271	Pygoscelis_adeliae	First_Read_Length	95	14
AD_1271	Pygoscelis_adeliae	First_Read_Length	96	3
AD_1271	Pygoscelis_adeliae	First_Read_Length	97	1
AD_1271	Pygoscelis_adeliae	First_Read_Length	98	2
AD_1271	Pygoscelis_adeliae	First_Read_Length	99	1
AD_1271	Pygoscelis_adeliae	First_Read_Length	100	91
AD_1271	Pygoscelis_adeliae	Last_Read_Length	31	1
AD_1271	Pygoscelis_adeliae	Last_Read_Length	32	3
AD_1271	Pygoscelis_adeliae	Last_Read_Length	33	1
AD_1271	Pygoscelis_adeliae	Last_Read_Length	34	3
AD_1271	Pygoscelis_adeliae	Last_Read_Length	35	2
AD_1271	Pygoscelis_adeliae	Last_Read_Length	36	2
AD_1271	Pygoscelis_adeliae	Last_Read_Length	37	1
AD_1271	Pygoscelis_adeliae	Last_Read_Length	38	2
AD_1271	Pygoscelis_adeliae	Last_Read_Length	39	3
AD_1271	Pygoscelis_adeliae	Last_Read_Length	41	5
AD_1271	Pygoscelis_adeliae	Last_Read_Length	42	2
AD_1271	Pygoscelis_adeliae	Last_Read_Length	43	2
AD_1271	Pygoscelis_adeliae	Last_Read_Length	44	2
AD_1271	Pygoscelis_adeliae	Last_Read_Length	45	2
AD_1271	Pygoscelis_adeliae	Last_Read_Length	46	2
AD_1271	Pygoscelis_adeliae	Last_Read_Length	47	7
AD_1271	Pygoscelis_adeliae	Last_Read_Length	48	3
AD_1271	Pygoscelis_adeliae	Last_Read_Length	49	1
AD_1271	Pygoscelis_adeliae	Last_Read_Length	50	2
AD_1271	Pygoscelis_adeliae	Last_Read_Length	51	1
AD_1271	Pygoscelis_adeliae	Last_Read_Length	52	1
AD_1271	Pygoscelis_adeliae	Last_Read_Length	53	4
AD_1271	Pygoscelis_adeliae	Last_Read_Length	54	3
AD_1271	Pygoscelis_adeliae	Last_Read_Length	55	6
AD_1271	Pygoscelis_adeliae	Last_Read_Length	56	2
AD_1271	Pygoscelis_adeliae	Last_Read_Length	57	4
AD_1271	Pygoscelis_adeliae	Last_Read_Length	58	4
AD_1271	Pygoscelis_adeliae	Last_Read_Length	59	3
AD_1271	Pygoscelis_adeliae	Last_Read_Length	60	7
AD_1271	Pygoscelis_adeliae	Last_Read_Length	61	4
AD_1271	Pygoscelis_adeliae	Last_Read_Length	62	3
AD_1271	Pygoscelis_adeliae	Last_Read_Length	64	1
AD_1271	Pygoscelis_adeliae	Last_Read_Length	65	1
AD_1271	Pygoscelis_adeliae	Last_Read_Length	66	6
AD_1271	Pygoscelis_adeliae	Last_Read_Length	67	2
AD_1271	Pygoscelis_adeliae	Last_Read_Length	68	6
AD_1271	Pygoscelis_adeliae	Last_Read_Length	69	1
AD_1271	Pygoscelis_adeliae	Last_Read_Length	70	2
AD_1271	Pygoscelis_adeliae	Last_Read_Length	71	1
AD_1271	Pygoscelis_adeliae	Last_Read_Length	72	2
AD_1271	Pygoscelis_adeliae	Last_Read_Length	73	6
AD_1271	Pygoscelis_adeliae	Last_Read_Length	74	3
AD_1271	Pygoscelis_adeliae	Last_Read_Length	75	2
AD_1271	Pygoscelis_adeliae	Last_Read_Length	76	1
AD_1271	Pygoscelis_adeliae	Last_Read_Length	77	2
AD_1271	Pygoscelis_adeliae	Last_Read_Length	79	1
AD_1271	Pygoscelis_adeliae	Last_Read_Length	80	4
AD_1271	Pygoscelis_adeliae	Last_Read_Length	81	3
AD_1271	Pygoscelis_adeliae	Last_Read_Length	82	2
AD_1271	Pygoscelis_adeliae	Last_Read_Length	83	11
AD_1271	Pygoscelis_adeliae	Last_Read_Length	84	1
AD_1271	Pygoscelis_adeliae	Last_Read_Length	85	5
AD_1271	Pygoscelis_adeliae	Last_Read_Length	87	7
AD_1271	Pygoscelis_adeliae	Last_Read_Length	88	2
AD_1271	Pygoscelis_adeliae	Last_Read_Length	89	4
AD_1271	Pygoscelis_adeliae	Last_Read_Length	90	4
AD_1271	Pygoscelis_adeliae	Last_Read_Length	91	6
AD_1271	Pygoscelis_adeliae	Last_Read_Length	92	5
AD_1271	Pygoscelis_adeliae	Last_Read_Length	93	6
AD_1271	Pygoscelis_adeliae	Last_Read_Length	94	1
AD_1271	Pygoscelis_adeliae	Last_Read_Length	95	7
AD_1271	Pygoscelis_adeliae	Last_Read_Length	96	2
AD_1271	Pygoscelis_adeliae	Last_Read_Length	97	1
AD_1271	Pygoscelis_adeliae	Last_Read_Length	98	2
AD_1271	Pygoscelis_adeliae	Last_Read_Length	99	2
AD_1271	Pygoscelis_adeliae	Last_Read_Length	100	112
AD_1272	Pygoscelis_adeliae	PE_Read_Length	90	2
AD_1272	Pygoscelis_adeliae	First_Read_Length	90	1
AD_1272	Pygoscelis_adeliae	Last_Read_Length	90	1
AD_1273	Pygoscelis_adeliae	PE_Read_Length	31	2
AD_1273	Pygoscelis_adeliae	PE_Read_Length	32	6
AD_1273	Pygoscelis_adeliae	PE_Read_Length	33	2
AD_1273	Pygoscelis_adeliae	PE_Read_Length	34	6
AD_1273	Pygoscelis_adeliae	PE_Read_Length	35	8
AD_1273	Pygoscelis_adeliae	PE_Read_Length	36	4
AD_1273	Pygoscelis_adeliae	PE_Read_Length	37	8
AD_1273	Pygoscelis_adeliae	PE_Read_Length	38	12
AD_1273	Pygoscelis_adeliae	PE_Read_Length	39	4
AD_1273	Pygoscelis_adeliae	PE_Read_Length	40	4
AD_1273	Pygoscelis_adeliae	PE_Read_Length	41	8
AD_1273	Pygoscelis_adeliae	PE_Read_Length	42	4
AD_1273	Pygoscelis_adeliae	PE_Read_Length	43	10
AD_1273	Pygoscelis_adeliae	PE_Read_Length	44	12
AD_1273	Pygoscelis_adeliae	PE_Read_Length	45	4
AD_1273	Pygoscelis_adeliae	PE_Read_Length	46	14
AD_1273	Pygoscelis_adeliae	PE_Read_Length	47	20
AD_1273	Pygoscelis_adeliae	PE_Read_Length	48	14
AD_1273	Pygoscelis_adeliae	PE_Read_Length	49	10
AD_1273	Pygoscelis_adeliae	PE_Read_Length	50	8
AD_1273	Pygoscelis_adeliae	PE_Read_Length	51	8
AD_1273	Pygoscelis_adeliae	PE_Read_Length	52	16
AD_1273	Pygoscelis_adeliae	PE_Read_Length	53	18
AD_1273	Pygoscelis_adeliae	PE_Read_Length	54	12
AD_1273	Pygoscelis_adeliae	PE_Read_Length	55	14
AD_1273	Pygoscelis_adeliae	PE_Read_Length	56	12
AD_1273	Pygoscelis_adeliae	PE_Read_Length	57	11
AD_1273	Pygoscelis_adeliae	PE_Read_Length	58	15
AD_1273	Pygoscelis_adeliae	PE_Read_Length	59	8
AD_1273	Pygoscelis_adeliae	PE_Read_Length	60	15
AD_1273	Pygoscelis_adeliae	PE_Read_Length	61	15
AD_1273	Pygoscelis_adeliae	PE_Read_Length	62	8
AD_1273	Pygoscelis_adeliae	PE_Read_Length	63	11
AD_1273	Pygoscelis_adeliae	PE_Read_Length	64	12
AD_1273	Pygoscelis_adeliae	PE_Read_Length	65	6
AD_1273	Pygoscelis_adeliae	PE_Read_Length	66	12
AD_1273	Pygoscelis_adeliae	PE_Read_Length	67	14
AD_1273	Pygoscelis_adeliae	PE_Read_Length	68	11
AD_1273	Pygoscelis_adeliae	PE_Read_Length	69	10
AD_1273	Pygoscelis_adeliae	PE_Read_Length	70	7
AD_1273	Pygoscelis_adeliae	PE_Read_Length	71	10
AD_1273	Pygoscelis_adeliae	PE_Read_Length	72	6
AD_1273	Pygoscelis_adeliae	PE_Read_Length	73	11
AD_1273	Pygoscelis_adeliae	PE_Read_Length	74	8
AD_1273	Pygoscelis_adeliae	PE_Read_Length	75	8
AD_1273	Pygoscelis_adeliae	PE_Read_Length	76	8
AD_1273	Pygoscelis_adeliae	PE_Read_Length	77	6
AD_1273	Pygoscelis_adeliae	PE_Read_Length	78	6
AD_1273	Pygoscelis_adeliae	PE_Read_Length	79	12
AD_1273	Pygoscelis_adeliae	PE_Read_Length	80	5
AD_1273	Pygoscelis_adeliae	PE_Read_Length	81	9
AD_1273	Pygoscelis_adeliae	PE_Read_Length	82	19
AD_1273	Pygoscelis_adeliae	PE_Read_Length	83	9
AD_1273	Pygoscelis_adeliae	PE_Read_Length	84	4
AD_1273	Pygoscelis_adeliae	PE_Read_Length	85	11
AD_1273	Pygoscelis_adeliae	PE_Read_Length	86	6
AD_1273	Pygoscelis_adeliae	PE_Read_Length	87	7
AD_1273	Pygoscelis_adeliae	PE_Read_Length	88	80
AD_1273	Pygoscelis_adeliae	PE_Read_Length	89	5
AD_1273	Pygoscelis_adeliae	PE_Read_Length	90	3
AD_1273	Pygoscelis_adeliae	PE_Read_Length	91	44
AD_1273	Pygoscelis_adeliae	PE_Read_Length	92	3
AD_1273	Pygoscelis_adeliae	PE_Read_Length	93	3
AD_1273	Pygoscelis_adeliae	PE_Read_Length	94	11
AD_1273	Pygoscelis_adeliae	PE_Read_Length	95	4
AD_1273	Pygoscelis_adeliae	PE_Read_Length	97	5
AD_1273	Pygoscelis_adeliae	PE_Read_Length	98	4
AD_1273	Pygoscelis_adeliae	PE_Read_Length	99	4
AD_1273	Pygoscelis_adeliae	PE_Read_Length	100	337
AD_1273	Pygoscelis_adeliae	First_Read_Length	31	1
AD_1273	Pygoscelis_adeliae	First_Read_Length	32	3
AD_1273	Pygoscelis_adeliae	First_Read_Length	33	1
AD_1273	Pygoscelis_adeliae	First_Read_Length	34	3
AD_1273	Pygoscelis_adeliae	First_Read_Length	35	4
AD_1273	Pygoscelis_adeliae	First_Read_Length	36	2
AD_1273	Pygoscelis_adeliae	First_Read_Length	37	4
AD_1273	Pygoscelis_adeliae	First_Read_Length	38	6
AD_1273	Pygoscelis_adeliae	First_Read_Length	39	2
AD_1273	Pygoscelis_adeliae	First_Read_Length	40	2
AD_1273	Pygoscelis_adeliae	First_Read_Length	41	4
AD_1273	Pygoscelis_adeliae	First_Read_Length	42	2
AD_1273	Pygoscelis_adeliae	First_Read_Length	43	5
AD_1273	Pygoscelis_adeliae	First_Read_Length	44	6
AD_1273	Pygoscelis_adeliae	First_Read_Length	45	2
AD_1273	Pygoscelis_adeliae	First_Read_Length	46	7
AD_1273	Pygoscelis_adeliae	First_Read_Length	47	10
AD_1273	Pygoscelis_adeliae	First_Read_Length	48	7
AD_1273	Pygoscelis_adeliae	First_Read_Length	49	5
AD_1273	Pygoscelis_adeliae	First_Read_Length	50	4
AD_1273	Pygoscelis_adeliae	First_Read_Length	51	4
AD_1273	Pygoscelis_adeliae	First_Read_Length	52	8
AD_1273	Pygoscelis_adeliae	First_Read_Length	53	9
AD_1273	Pygoscelis_adeliae	First_Read_Length	54	6
AD_1273	Pygoscelis_adeliae	First_Read_Length	55	7
AD_1273	Pygoscelis_adeliae	First_Read_Length	56	6
AD_1273	Pygoscelis_adeliae	First_Read_Length	57	6
AD_1273	Pygoscelis_adeliae	First_Read_Length	58	8
AD_1273	Pygoscelis_adeliae	First_Read_Length	59	4
AD_1273	Pygoscelis_adeliae	First_Read_Length	60	8
AD_1273	Pygoscelis_adeliae	First_Read_Length	61	9
AD_1273	Pygoscelis_adeliae	First_Read_Length	62	4
AD_1273	Pygoscelis_adeliae	First_Read_Length	63	6
AD_1273	Pygoscelis_adeliae	First_Read_Length	64	6
AD_1273	Pygoscelis_adeliae	First_Read_Length	65	3
AD_1273	Pygoscelis_adeliae	First_Read_Length	66	6
AD_1273	Pygoscelis_adeliae	First_Read_Length	67	8
AD_1273	Pygoscelis_adeliae	First_Read_Length	68	6
AD_1273	Pygoscelis_adeliae	First_Read_Length	69	5
AD_1273	Pygoscelis_adeliae	First_Read_Length	70	5
AD_1273	Pygoscelis_adeliae	First_Read_Length	71	6
AD_1273	Pygoscelis_adeliae	First_Read_Length	72	3
AD_1273	Pygoscelis_adeliae	First_Read_Length	73	5
AD_1273	Pygoscelis_adeliae	First_Read_Length	74	3
AD_1273	Pygoscelis_adeliae	First_Read_Length	75	4
AD_1273	Pygoscelis_adeliae	First_Read_Length	76	4
AD_1273	Pygoscelis_adeliae	First_Read_Length	77	3
AD_1273	Pygoscelis_adeliae	First_Read_Length	78	3
AD_1273	Pygoscelis_adeliae	First_Read_Length	79	6
AD_1273	Pygoscelis_adeliae	First_Read_Length	80	2
AD_1273	Pygoscelis_adeliae	First_Read_Length	81	4
AD_1273	Pygoscelis_adeliae	First_Read_Length	82	8
AD_1273	Pygoscelis_adeliae	First_Read_Length	83	4
AD_1273	Pygoscelis_adeliae	First_Read_Length	84	2
AD_1273	Pygoscelis_adeliae	First_Read_Length	85	5
AD_1273	Pygoscelis_adeliae	First_Read_Length	86	1
AD_1273	Pygoscelis_adeliae	First_Read_Length	87	3
AD_1273	Pygoscelis_adeliae	First_Read_Length	88	14
AD_1273	Pygoscelis_adeliae	First_Read_Length	89	2
AD_1273	Pygoscelis_adeliae	First_Read_Length	90	1
AD_1273	Pygoscelis_adeliae	First_Read_Length	91	23
AD_1273	Pygoscelis_adeliae	First_Read_Length	92	1
AD_1273	Pygoscelis_adeliae	First_Read_Length	93	2
AD_1273	Pygoscelis_adeliae	First_Read_Length	94	6
AD_1273	Pygoscelis_adeliae	First_Read_Length	95	2
AD_1273	Pygoscelis_adeliae	First_Read_Length	97	3
AD_1273	Pygoscelis_adeliae	First_Read_Length	98	2
AD_1273	Pygoscelis_adeliae	First_Read_Length	99	2
AD_1273	Pygoscelis_adeliae	First_Read_Length	100	203
AD_1273	Pygoscelis_adeliae	Last_Read_Length	31	1
AD_1273	Pygoscelis_adeliae	Last_Read_Length	32	3
AD_1273	Pygoscelis_adeliae	Last_Read_Length	33	1
AD_1273	Pygoscelis_adeliae	Last_Read_Length	34	3
AD_1273	Pygoscelis_adeliae	Last_Read_Length	35	4
AD_1273	Pygoscelis_adeliae	Last_Read_Length	36	2
AD_1273	Pygoscelis_adeliae	Last_Read_Length	37	4
AD_1273	Pygoscelis_adeliae	Last_Read_Length	38	6
AD_1273	Pygoscelis_adeliae	Last_Read_Length	39	2
AD_1273	Pygoscelis_adeliae	Last_Read_Length	40	2
AD_1273	Pygoscelis_adeliae	Last_Read_Length	41	4
AD_1273	Pygoscelis_adeliae	Last_Read_Length	42	2
AD_1273	Pygoscelis_adeliae	Last_Read_Length	43	5
AD_1273	Pygoscelis_adeliae	Last_Read_Length	44	6
AD_1273	Pygoscelis_adeliae	Last_Read_Length	45	2
AD_1273	Pygoscelis_adeliae	Last_Read_Length	46	7
AD_1273	Pygoscelis_adeliae	Last_Read_Length	47	10
AD_1273	Pygoscelis_adeliae	Last_Read_Length	48	7
AD_1273	Pygoscelis_adeliae	Last_Read_Length	49	5
AD_1273	Pygoscelis_adeliae	Last_Read_Length	50	4
AD_1273	Pygoscelis_adeliae	Last_Read_Length	51	4
AD_1273	Pygoscelis_adeliae	Last_Read_Length	52	8
AD_1273	Pygoscelis_adeliae	Last_Read_Length	53	9
AD_1273	Pygoscelis_adeliae	Last_Read_Length	54	6
AD_1273	Pygoscelis_adeliae	Last_Read_Length	55	7
AD_1273	Pygoscelis_adeliae	Last_Read_Length	56	6
AD_1273	Pygoscelis_adeliae	Last_Read_Length	57	5
AD_1273	Pygoscelis_adeliae	Last_Read_Length	58	7
AD_1273	Pygoscelis_adeliae	Last_Read_Length	59	4
AD_1273	Pygoscelis_adeliae	Last_Read_Length	60	7
AD_1273	Pygoscelis_adeliae	Last_Read_Length	61	6
AD_1273	Pygoscelis_adeliae	Last_Read_Length	62	4
AD_1273	Pygoscelis_adeliae	Last_Read_Length	63	5
AD_1273	Pygoscelis_adeliae	Last_Read_Length	64	6
AD_1273	Pygoscelis_adeliae	Last_Read_Length	65	3
AD_1273	Pygoscelis_adeliae	Last_Read_Length	66	6
AD_1273	Pygoscelis_adeliae	Last_Read_Length	67	6
AD_1273	Pygoscelis_adeliae	Last_Read_Length	68	5
AD_1273	Pygoscelis_adeliae	Last_Read_Length	69	5
AD_1273	Pygoscelis_adeliae	Last_Read_Length	70	2
AD_1273	Pygoscelis_adeliae	Last_Read_Length	71	4
AD_1273	Pygoscelis_adeliae	Last_Read_Length	72	3
AD_1273	Pygoscelis_adeliae	Last_Read_Length	73	6
AD_1273	Pygoscelis_adeliae	Last_Read_Length	74	5
AD_1273	Pygoscelis_adeliae	Last_Read_Length	75	4
AD_1273	Pygoscelis_adeliae	Last_Read_Length	76	4
AD_1273	Pygoscelis_adeliae	Last_Read_Length	77	3
AD_1273	Pygoscelis_adeliae	Last_Read_Length	78	3
AD_1273	Pygoscelis_adeliae	Last_Read_Length	79	6
AD_1273	Pygoscelis_adeliae	Last_Read_Length	80	3
AD_1273	Pygoscelis_adeliae	Last_Read_Length	81	5
AD_1273	Pygoscelis_adeliae	Last_Read_Length	82	11
AD_1273	Pygoscelis_adeliae	Last_Read_Length	83	5
AD_1273	Pygoscelis_adeliae	Last_Read_Length	84	2
AD_1273	Pygoscelis_adeliae	Last_Read_Length	85	6
AD_1273	Pygoscelis_adeliae	Last_Read_Length	86	5
AD_1273	Pygoscelis_adeliae	Last_Read_Length	87	4
AD_1273	Pygoscelis_adeliae	Last_Read_Length	88	66
AD_1273	Pygoscelis_adeliae	Last_Read_Length	89	3
AD_1273	Pygoscelis_adeliae	Last_Read_Length	90	2
AD_1273	Pygoscelis_adeliae	Last_Read_Length	91	21
AD_1273	Pygoscelis_adeliae	Last_Read_Length	92	2
AD_1273	Pygoscelis_adeliae	Last_Read_Length	93	1
AD_1273	Pygoscelis_adeliae	Last_Read_Length	94	5
AD_1273	Pygoscelis_adeliae	Last_Read_Length	95	2
AD_1273	Pygoscelis_adeliae	Last_Read_Length	97	2
AD_1273	Pygoscelis_adeliae	Last_Read_Length	98	2
AD_1273	Pygoscelis_adeliae	Last_Read_Length	99	2
AD_1273	Pygoscelis_adeliae	Last_Read_Length	100	134
AD_1274	Pygoscelis_adeliae	PE_Read_Length	32	2
AD_1274	Pygoscelis_adeliae	PE_Read_Length	33	4
AD_1274	Pygoscelis_adeliae	PE_Read_Length	34	6
AD_1274	Pygoscelis_adeliae	PE_Read_Length	35	6
AD_1274	Pygoscelis_adeliae	PE_Read_Length	36	4
AD_1274	Pygoscelis_adeliae	PE_Read_Length	37	8
AD_1274	Pygoscelis_adeliae	PE_Read_Length	38	2
AD_1274	Pygoscelis_adeliae	PE_Read_Length	39	2
AD_1274	Pygoscelis_adeliae	PE_Read_Length	40	2
AD_1274	Pygoscelis_adeliae	PE_Read_Length	41	10
AD_1274	Pygoscelis_adeliae	PE_Read_Length	42	6
AD_1274	Pygoscelis_adeliae	PE_Read_Length	43	8
AD_1274	Pygoscelis_adeliae	PE_Read_Length	44	12
AD_1274	Pygoscelis_adeliae	PE_Read_Length	45	4
AD_1274	Pygoscelis_adeliae	PE_Read_Length	46	16
AD_1274	Pygoscelis_adeliae	PE_Read_Length	47	10
AD_1274	Pygoscelis_adeliae	PE_Read_Length	48	6
AD_1274	Pygoscelis_adeliae	PE_Read_Length	49	2
AD_1274	Pygoscelis_adeliae	PE_Read_Length	50	2
AD_1274	Pygoscelis_adeliae	PE_Read_Length	52	8
AD_1274	Pygoscelis_adeliae	PE_Read_Length	53	4
AD_1274	Pygoscelis_adeliae	PE_Read_Length	54	10
AD_1274	Pygoscelis_adeliae	PE_Read_Length	55	14
AD_1274	Pygoscelis_adeliae	PE_Read_Length	56	4
AD_1274	Pygoscelis_adeliae	PE_Read_Length	57	7
AD_1274	Pygoscelis_adeliae	PE_Read_Length	58	6
AD_1274	Pygoscelis_adeliae	PE_Read_Length	59	4
AD_1274	Pygoscelis_adeliae	PE_Read_Length	60	11
AD_1274	Pygoscelis_adeliae	PE_Read_Length	61	7
AD_1274	Pygoscelis_adeliae	PE_Read_Length	62	29
AD_1274	Pygoscelis_adeliae	PE_Read_Length	63	21
AD_1274	Pygoscelis_adeliae	PE_Read_Length	64	2
AD_1274	Pygoscelis_adeliae	PE_Read_Length	65	6
AD_1274	Pygoscelis_adeliae	PE_Read_Length	66	13
AD_1274	Pygoscelis_adeliae	PE_Read_Length	67	7
AD_1274	Pygoscelis_adeliae	PE_Read_Length	68	7
AD_1274	Pygoscelis_adeliae	PE_Read_Length	69	2
AD_1274	Pygoscelis_adeliae	PE_Read_Length	70	7
AD_1274	Pygoscelis_adeliae	PE_Read_Length	71	4
AD_1274	Pygoscelis_adeliae	PE_Read_Length	72	2
AD_1274	Pygoscelis_adeliae	PE_Read_Length	73	1
AD_1274	Pygoscelis_adeliae	PE_Read_Length	74	4
AD_1274	Pygoscelis_adeliae	PE_Read_Length	75	2
AD_1274	Pygoscelis_adeliae	PE_Read_Length	76	6
AD_1274	Pygoscelis_adeliae	PE_Read_Length	78	10
AD_1274	Pygoscelis_adeliae	PE_Read_Length	79	11
AD_1274	Pygoscelis_adeliae	PE_Read_Length	80	2
AD_1274	Pygoscelis_adeliae	PE_Read_Length	81	10
AD_1274	Pygoscelis_adeliae	PE_Read_Length	82	9
AD_1274	Pygoscelis_adeliae	PE_Read_Length	83	8
AD_1274	Pygoscelis_adeliae	PE_Read_Length	84	7
AD_1274	Pygoscelis_adeliae	PE_Read_Length	85	25
AD_1274	Pygoscelis_adeliae	PE_Read_Length	86	8
AD_1274	Pygoscelis_adeliae	PE_Read_Length	87	13
AD_1274	Pygoscelis_adeliae	PE_Read_Length	88	17
AD_1274	Pygoscelis_adeliae	PE_Read_Length	89	13
AD_1274	Pygoscelis_adeliae	PE_Read_Length	90	8
AD_1274	Pygoscelis_adeliae	PE_Read_Length	91	26
AD_1274	Pygoscelis_adeliae	PE_Read_Length	92	10
AD_1274	Pygoscelis_adeliae	PE_Read_Length	93	2
AD_1274	Pygoscelis_adeliae	PE_Read_Length	94	2
AD_1274	Pygoscelis_adeliae	PE_Read_Length	95	3
AD_1274	Pygoscelis_adeliae	PE_Read_Length	96	2
AD_1274	Pygoscelis_adeliae	PE_Read_Length	97	2
AD_1274	Pygoscelis_adeliae	PE_Read_Length	98	6
AD_1274	Pygoscelis_adeliae	PE_Read_Length	99	4
AD_1274	Pygoscelis_adeliae	PE_Read_Length	100	303
AD_1274	Pygoscelis_adeliae	First_Read_Length	32	1
AD_1274	Pygoscelis_adeliae	First_Read_Length	33	2
AD_1274	Pygoscelis_adeliae	First_Read_Length	34	3
AD_1274	Pygoscelis_adeliae	First_Read_Length	35	3
AD_1274	Pygoscelis_adeliae	First_Read_Length	36	2
AD_1274	Pygoscelis_adeliae	First_Read_Length	37	4
AD_1274	Pygoscelis_adeliae	First_Read_Length	38	1
AD_1274	Pygoscelis_adeliae	First_Read_Length	39	1
AD_1274	Pygoscelis_adeliae	First_Read_Length	40	1
AD_1274	Pygoscelis_adeliae	First_Read_Length	41	5
AD_1274	Pygoscelis_adeliae	First_Read_Length	42	3
AD_1274	Pygoscelis_adeliae	First_Read_Length	43	4
AD_1274	Pygoscelis_adeliae	First_Read_Length	44	6
AD_1274	Pygoscelis_adeliae	First_Read_Length	45	2
AD_1274	Pygoscelis_adeliae	First_Read_Length	46	8
AD_1274	Pygoscelis_adeliae	First_Read_Length	47	5
AD_1274	Pygoscelis_adeliae	First_Read_Length	48	3
AD_1274	Pygoscelis_adeliae	First_Read_Length	49	1
AD_1274	Pygoscelis_adeliae	First_Read_Length	50	1
AD_1274	Pygoscelis_adeliae	First_Read_Length	52	4
AD_1274	Pygoscelis_adeliae	First_Read_Length	53	2
AD_1274	Pygoscelis_adeliae	First_Read_Length	54	5
AD_1274	Pygoscelis_adeliae	First_Read_Length	55	7
AD_1274	Pygoscelis_adeliae	First_Read_Length	56	2
AD_1274	Pygoscelis_adeliae	First_Read_Length	57	3
AD_1274	Pygoscelis_adeliae	First_Read_Length	58	3
AD_1274	Pygoscelis_adeliae	First_Read_Length	59	2
AD_1274	Pygoscelis_adeliae	First_Read_Length	60	6
AD_1274	Pygoscelis_adeliae	First_Read_Length	61	3
AD_1274	Pygoscelis_adeliae	First_Read_Length	62	4
AD_1274	Pygoscelis_adeliae	First_Read_Length	63	13
AD_1274	Pygoscelis_adeliae	First_Read_Length	64	1
AD_1274	Pygoscelis_adeliae	First_Read_Length	65	3
AD_1274	Pygoscelis_adeliae	First_Read_Length	66	7
AD_1274	Pygoscelis_adeliae	First_Read_Length	67	5
AD_1274	Pygoscelis_adeliae	First_Read_Length	68	4
AD_1274	Pygoscelis_adeliae	First_Read_Length	69	1
AD_1274	Pygoscelis_adeliae	First_Read_Length	70	3
AD_1274	Pygoscelis_adeliae	First_Read_Length	71	2
AD_1274	Pygoscelis_adeliae	First_Read_Length	72	1
AD_1274	Pygoscelis_adeliae	First_Read_Length	74	2
AD_1274	Pygoscelis_adeliae	First_Read_Length	75	1
AD_1274	Pygoscelis_adeliae	First_Read_Length	76	3
AD_1274	Pygoscelis_adeliae	First_Read_Length	78	5
AD_1274	Pygoscelis_adeliae	First_Read_Length	79	5
AD_1274	Pygoscelis_adeliae	First_Read_Length	80	1
AD_1274	Pygoscelis_adeliae	First_Read_Length	81	5
AD_1274	Pygoscelis_adeliae	First_Read_Length	82	4
AD_1274	Pygoscelis_adeliae	First_Read_Length	83	1
AD_1274	Pygoscelis_adeliae	First_Read_Length	84	4
AD_1274	Pygoscelis_adeliae	First_Read_Length	85	12
AD_1274	Pygoscelis_adeliae	First_Read_Length	86	4
AD_1274	Pygoscelis_adeliae	First_Read_Length	87	7
AD_1274	Pygoscelis_adeliae	First_Read_Length	88	9
AD_1274	Pygoscelis_adeliae	First_Read_Length	89	5
AD_1274	Pygoscelis_adeliae	First_Read_Length	90	3
AD_1274	Pygoscelis_adeliae	First_Read_Length	91	17
AD_1274	Pygoscelis_adeliae	First_Read_Length	92	4
AD_1274	Pygoscelis_adeliae	First_Read_Length	93	1
AD_1274	Pygoscelis_adeliae	First_Read_Length	94	1
AD_1274	Pygoscelis_adeliae	First_Read_Length	95	2
AD_1274	Pygoscelis_adeliae	First_Read_Length	96	1
AD_1274	Pygoscelis_adeliae	First_Read_Length	97	1
AD_1274	Pygoscelis_adeliae	First_Read_Length	98	3
AD_1274	Pygoscelis_adeliae	First_Read_Length	99	2
AD_1274	Pygoscelis_adeliae	First_Read_Length	100	139
AD_1274	Pygoscelis_adeliae	Last_Read_Length	32	1
AD_1274	Pygoscelis_adeliae	Last_Read_Length	33	2
AD_1274	Pygoscelis_adeliae	Last_Read_Length	34	3
AD_1274	Pygoscelis_adeliae	Last_Read_Length	35	3
AD_1274	Pygoscelis_adeliae	Last_Read_Length	36	2
AD_1274	Pygoscelis_adeliae	Last_Read_Length	37	4
AD_1274	Pygoscelis_adeliae	Last_Read_Length	38	1
AD_1274	Pygoscelis_adeliae	Last_Read_Length	39	1
AD_1274	Pygoscelis_adeliae	Last_Read_Length	40	1
AD_1274	Pygoscelis_adeliae	Last_Read_Length	41	5
AD_1274	Pygoscelis_adeliae	Last_Read_Length	42	3
AD_1274	Pygoscelis_adeliae	Last_Read_Length	43	4
AD_1274	Pygoscelis_adeliae	Last_Read_Length	44	6
AD_1274	Pygoscelis_adeliae	Last_Read_Length	45	2
AD_1274	Pygoscelis_adeliae	Last_Read_Length	46	8
AD_1274	Pygoscelis_adeliae	Last_Read_Length	47	5
AD_1274	Pygoscelis_adeliae	Last_Read_Length	48	3
AD_1274	Pygoscelis_adeliae	Last_Read_Length	49	1
AD_1274	Pygoscelis_adeliae	Last_Read_Length	50	1
AD_1274	Pygoscelis_adeliae	Last_Read_Length	52	4
AD_1274	Pygoscelis_adeliae	Last_Read_Length	53	2
AD_1274	Pygoscelis_adeliae	Last_Read_Length	54	5
AD_1274	Pygoscelis_adeliae	Last_Read_Length	55	7
AD_1274	Pygoscelis_adeliae	Last_Read_Length	56	2
AD_1274	Pygoscelis_adeliae	Last_Read_Length	57	4
AD_1274	Pygoscelis_adeliae	Last_Read_Length	58	3
AD_1274	Pygoscelis_adeliae	Last_Read_Length	59	2
AD_1274	Pygoscelis_adeliae	Last_Read_Length	60	5
AD_1274	Pygoscelis_adeliae	Last_Read_Length	61	4
AD_1274	Pygoscelis_adeliae	Last_Read_Length	62	25
AD_1274	Pygoscelis_adeliae	Last_Read_Length	63	8
AD_1274	Pygoscelis_adeliae	Last_Read_Length	64	1
AD_1274	Pygoscelis_adeliae	Last_Read_Length	65	3
AD_1274	Pygoscelis_adeliae	Last_Read_Length	66	6
AD_1274	Pygoscelis_adeliae	Last_Read_Length	67	2
AD_1274	Pygoscelis_adeliae	Last_Read_Length	68	3
AD_1274	Pygoscelis_adeliae	Last_Read_Length	69	1
AD_1274	Pygoscelis_adeliae	Last_Read_Length	70	4
AD_1274	Pygoscelis_adeliae	Last_Read_Length	71	2
AD_1274	Pygoscelis_adeliae	Last_Read_Length	72	1
AD_1274	Pygoscelis_adeliae	Last_Read_Length	73	1
AD_1274	Pygoscelis_adeliae	Last_Read_Length	74	2
AD_1274	Pygoscelis_adeliae	Last_Read_Length	75	1
AD_1274	Pygoscelis_adeliae	Last_Read_Length	76	3
AD_1274	Pygoscelis_adeliae	Last_Read_Length	78	5
AD_1274	Pygoscelis_adeliae	Last_Read_Length	79	6
AD_1274	Pygoscelis_adeliae	Last_Read_Length	80	1
AD_1274	Pygoscelis_adeliae	Last_Read_Length	81	5
AD_1274	Pygoscelis_adeliae	Last_Read_Length	82	5
AD_1274	Pygoscelis_adeliae	Last_Read_Length	83	7
AD_1274	Pygoscelis_adeliae	Last_Read_Length	84	3
AD_1274	Pygoscelis_adeliae	Last_Read_Length	85	13
AD_1274	Pygoscelis_adeliae	Last_Read_Length	86	4
AD_1274	Pygoscelis_adeliae	Last_Read_Length	87	6
AD_1274	Pygoscelis_adeliae	Last_Read_Length	88	8
AD_1274	Pygoscelis_adeliae	Last_Read_Length	89	8
AD_1274	Pygoscelis_adeliae	Last_Read_Length	90	5
AD_1274	Pygoscelis_adeliae	Last_Read_Length	91	9
AD_1274	Pygoscelis_adeliae	Last_Read_Length	92	6
AD_1274	Pygoscelis_adeliae	Last_Read_Length	93	1
AD_1274	Pygoscelis_adeliae	Last_Read_Length	94	1
AD_1274	Pygoscelis_adeliae	Last_Read_Length	95	1
AD_1274	Pygoscelis_adeliae	Last_Read_Length	96	1
AD_1274	Pygoscelis_adeliae	Last_Read_Length	97	1
AD_1274	Pygoscelis_adeliae	Last_Read_Length	98	3
[truncated: 32,981 more rows]

## Sheet: Supplementary Data 3
SampleID	Locality	Depth_(cm)	Pi
AD_1287	Adelie_Cove	3	0.394737
AD_1283	Adelie_Cove	7	0.166667
AD_1331	Campo_Icaro	11	0.111111
AD_1329	Campo_Icaro	17	0
AD_1298	Cape_Adare_1	1	0.230769
AD_1300	Cape_Adare_1	2	0
AD_1303	Cape_Adare_1	3	0.555556
AD_1301	Cape_Adare_1	4	0
AD_1313	Cape_Adare_1	5	0.466667
AD_1307	Cape_Adare_1	7	0
AD_1311	Cape_Adare_1	8	0.363636
AD_1297	Cape_Adare_1	9	0
AD_1306	Cape_Adare_1	11	0
AD_1310	Cape_Adare_1	12	0
AD_1299	Cape_Adare_1	13	0
AD_1308	Cape_Adare_1	14	0
AD_1305	Cape_Adare_1	15	0.2
AD_1296	Cape_Adare_2	2	0.636364
AD_1295	Cape_Adare_2	4	0.461538
AD_1291	Cape_Adare_2	13	0
AD_1289	Cape_Adare_2	20	0.3125
AD_1383	Cape_Barne_1	0.5	0.317073
AD_1381	Cape_Barne_1	4.5	0
AD_1374	Cape_Barne_1	12.5	0.285714
AD_1369	Cape_Barne_1	15.5	0.166667
AD_1382	Cape_Barne_1	16.5	0.5
AD_1370	Cape_Barne_1	24.5	0.2
AD_1387	Cape_Barne_2	1	0.492308
AD_1386	Cape_Barne_2	4.5	0.764706
AD_1385	Cape_Barne_2	7	0
AD_1388	Cape_Barne_2	10.5	0.333333
AD_1384	Cape_Barne_2	14.5	0.363636
AD_1358	Cape_Bird	0.5	0.470588
AD_1365	Cape_Bird	7.5	0
AD_1368	Cape_Bird	9.5	0
AD_1353	Cape_Bird	11	0.557377
AD_1355	Cape_Bird	13.5	0.25
AD_1362	Cape_Bird	15.5	0
AD_1363	Cape_Bird	16.5	0
AD_1359	Cape_Bird	17.5	0.2
AD_1364	Cape_Bird	26.5	0
AD_1367	Cape_Bird	36.5	0
AD_1352	Cape_Crozier	0.5	0.717949
AD_1350	Cape_Crozier	3.5	0.5
AD_1348	Cape_Crozier	25.5	0.575758
AD_1347	Cape_Crozier	28.5	0.522388
AD_1351	Cape_Crozier	34.5	0.708333
AD_1269	Cape_Hallett	14	0.294118
AD_1273	Cape_Hallett	38	0
AD_1278	Cape_Hallett	50	0
AD_1419	Cape_Royds_1	0.5	0.25
AD_1421	Cape_Royds_1	2.5	0.5
AD_1415	Cape_Royds_1	3.5	0
AD_1412	Cape_Royds_1	5.5	0
AD_1408	Cape_Royds_1	7.5	0.5
AD_1409	Cape_Royds_1	8.5	0
AD_1418	Cape_Royds_1	12.5	0.666667
AD_1473	Cape_Royds_2	0.5	0
AD_1471	Cape_Royds_2	2.5	0.285714
AD_1429	Cape_Royds_2	3.5	0.4375
AD_1461	Cape_Royds_2	10.5	0
AD_1457	Cape_Royds_2	22.5	0
AD_1462	Cape_Royds_2	37.5	0
AD_1395	Marble_Point_1	3	0.333333
AD_1391	Marble_Point_1	5	0.25
AD_1393	Marble_Point_1	7	0.153846
AD_1396	Marble_Point_1	9	0.269231
AD_1389	Marble_Point_1	11	0.409091
AD_1398	Marble_Point_1	13	0.419355
AD_1394	Marble_Point_1	15	0.333333
AD_1399	Marble_Point_2	3	0.25
AD_1401	Marble_Point_2	5	0
AD_1404	Marble_Point_2	7	0.166667
AD_1403	Marble_Point_2	11	0.636364
AD_1321	North_of_Adelie_Cove	13	0
AD_1318	North_of_Adelie_Cove	19	0
AD_1315	North_of_Adelie_Cove	25	0.6

## Sheet: Supplementary Data 4
Sample	Site	Depth	Bacillariophyta	Cercozoa	Chlorophyta	Ciliophora	Haptista	Heterolobosea	Microsporidia	Rhodophyta	Bigyra	Eustigmatophyceae	Raphidophyceae	Cryptophyceae	Chrysophyceae	Bolidophyceae	Synurophyceae	Prasinodermophyta	Dinophyceae
AD_1331	Campo_Icaro	11	39	0	0	36	0	61	4	0	0	0	0	0	0	0	0	0	0
AD_1330	Campo_Icaro	14	0	0	2	0	0	2	3	0	0	0	0	0	0	0	3	0	2
AD_1329	Campo_Icaro	17	2	0	0	48	0	2	0	0	0	0	0	0	0	0	0	0	0
AD_1327	Campo_Icaro	20	0	0	2	0	0	2	0	0	0	0	0	0	0	0	0	0	3
AD_1333	Campo_Icaro	23	0	0	0	0	0	3	0	0	0	0	0	0	0	0	0	0	0
AD_1325	Campo_Icaro	26	0	0	0	0	0	152	0	0	0	0	0	0	0	0	0	0	0
AD_1326	Campo_Icaro	29	0	0	0	0	0	0	0	0	0	0	0	0	0	0	0	0	0
AD_1328	Campo_Icaro	32	0	0	0	0	0	3	0	2	0	2	0	0	0	0	0	0	2
AD_1321	North_of_Adelie_Cove	13	6	0	252	0	0	58	0	0	5	271	0	0	0	0	0	0	5
AD_1314	North_of_Adelie_Cove	16	0	0	0	0	0	8	0	0	0	0	0	0	0	0	0	0	0
AD_1318	North_of_Adelie_Cove	19	2	0	0	0	0	6	0	2	3	0	0	0	0	0	0	0	0
AD_1319	North_of_Adelie_Cove	22	0	0	0	0	0	9	0	0	0	3	0	0	0	0	0	0	0
AD_1315	North_of_Adelie_Cove	25	2	0	0	0	0	12	0	2	0	0	0	0	0	0	0	0	0
AD_1316	North_of_Adelie_Cove	28	9	0	0	0	0	47	0	0	0	0	0	0	0	0	0	0	6
AD_1317	North_of_Adelie_Cove	31	2	0	0	0	0	13	0	0	129	0	0	0	0	0	0	0	0
AD_1324	North_of_Adelie_Cove	34	0	0	0	0	0	4	0	0	0	0	0	0	0	0	0	0	0
AD_1320	North_of_Adelie_Cove	37	4	0	0	0	0	5	0	0	0	0	0	0	0	0	0	0	0
AD_1323	North_of_Adelie_Cove	40	2	0	0	0	0	2	2	0	0	0	0	0	0	0	0	0	2
AD_1402	Marble_Point_2	1	18	0	0	0	0	26	4	0	6	2	0	0	0	0	0	0	3
AD_1399	Marble_Point_2	3	154	0	2	0	0	163	0	3	82	0	0	0	0	0	0	0	0
AD_1401	Marble_Point_2	5	94	0	0	0	0	58	0	0	2	0	0	0	0	0	0	0	0
AD_1404	Marble_Point_2	7	106	0	0	0	0	44	0	0	0	0	0	0	0	0	0	0	0
AD_1405	Marble_Point_2	9	60	0	0	0	0	6	0	0	2	0	0	0	0	0	0	0	0
AD_1403	Marble_Point_2	11	8	0	0	0	0	15	0	0	2	0	0	3	0	0	0	0	0
AD_1397	Marble_Point_1	1	14	0	0	0	0	34	0	0	0	0	0	0	0	0	0	0	0
AD_1395	Marble_Point_1	3	128	0	0	0	0	100	0	0	49	0	0	0	0	0	0	0	2
AD_1391	Marble_Point_1	5	190	0	11	0	0	131	0	4	46	0	0	0	0	0	0	0	2
AD_1393	Marble_Point_1	7	42	0	0	0	0	17	0	0	4	0	0	0	0	0	0	0	0
AD_1396	Marble_Point_1	9	29	0	0	0	0	28	0	0	9	0	0	0	0	0	0	0	3
AD_1389	Marble_Point_1	11	18	0	0	0	0	13	0	0	2	0	0	0	0	0	0	0	0
AD_1398	Marble_Point_1	13	15	0	0	0	0	19	0	0	4	0	0	0	0	0	0	0	2
AD_1394	Marble_Point_1	15	16	0	0	0	0	10	0	5	0	0	0	2	0	0	0	0	0
AD_1392	Marble_Point_1	17	9	0	0	0	0	4	0	3	0	0	0	2	0	0	0	0	0
AD_1383	Cape_Barne_1	0.5	18	0	0	0	0	16	0	0	18	0	0	0	0	0	0	0	0
AD_1381	Cape_Barne_1	4.5	2	0	0	0	0	5	0	2	0	0	0	0	0	0	0	0	0
AD_1372	Cape_Barne_1	6.5	0	0	0	0	0	3	0	0	0	0	0	0	0	0	0	0	0
AD_1373	Cape_Barne_1	9.5	0	0	0	0	0	0	0	0	0	0	0	0	0	0	0	0	0
AD_1374	Cape_Barne_1	12.5	4	0	0	0	0	5	0	0	0	0	0	0	0	0	0	0	0
AD_1375	Cape_Barne_1	14.5	0	0	0	0	0	8	0	0	0	0	0	0	0	0	0	0	0
AD_1369	Cape_Barne_1	15.5	0	0	0	0	2	7	0	0	0	0	0	0	0	0	0	0	0
AD_1382	Cape_Barne_1	16.5	2	0	0	0	0	4	0	0	0	0	0	0	0	0	0	0	0
AD_1371	Cape_Barne_1	19.5	0	0	0	0	0	3	0	0	0	0	0	0	0	0	0	0	0
AD_1370	Cape_Barne_1	24.5	0	0	0	0	0	4	0	3	0	0	0	0	0	0	0	0	0
AD_1387	Cape_Barne_2	1	99	0	0	0	0	122	0	0	36	0	0	0	0	0	0	0	0
AD_1386	Cape_Barne_2	4.5	293	0	0	19	0	279	2	0	65	4	0	0	0	0	0	0	0
AD_1385	Cape_Barne_2	7	16	0	0	0	0	9	0	0	0	0	0	0	0	0	0	0	0
AD_1388	Cape_Barne_2	10.5	44	0	0	0	0	21	0	0	2	0	0	0	0	0	0	0	0
AD_1384	Cape_Barne_2	14.5	0	0	0	0	0	9	0	0	2	0	0	0	0	0	0	0	0
AD_1294	Cape_Adare_2	1	6	0	0	0	0	10	0	2	0	0	0	0	0	0	0	0	0
AD_1296	Cape_Adare_2	2	13	0	2	0	0	27	3	0	9	2	0	0	0	0	0	0	5
AD_1295	Cape_Adare_2	4	2	0	2	0	0	11	2	4	4	2	0	0	0	0	0	0	0
AD_1293	Cape_Adare_2	9	7	0	4	0	0	25	9	2	2	15	0	0	4	0	0	0	0
AD_1291	Cape_Adare_2	13	4	0	7	54	0	6	0	73	0	0	0	0	0	0	0	0	5
AD_1290	Cape_Adare_2	15	53	0	0	9	0	0	0	4	0	2	0	0	0	0	0	0	0
AD_1289	Cape_Adare_2	20	8	0	2	0	0	2	0	4	0	0	0	0	0	0	4	0	3
AD_1298	Cape_Adare_1	1	188	0	41	0	0	291	5	3	10	3	0	0	0	0	0	0	0
AD_1300	Cape_Adare_1	2	18	0	21	0	0	35	8	0	9	0	0	0	0	0	0	0	3
AD_1303	Cape_Adare_1	3	23	0	22	2	0	28	11	2	8	0	0	0	0	0	0	0	0
AD_1301	Cape_Adare_1	4	20	0	11	0	0	19	3	2	5	0	0	0	0	0	0	0	0
AD_1313	Cape_Adare_1	5	23	0	62	2	0	26	2	7	8	37	0	0	0	0	10	0	2
AD_1309	Cape_Adare_1	6	83	0	24	0	2	59	15	71	23	128	0	0	5	0	6	0	3
AD_1307	Cape_Adare_1	7	77	0	11	0	2	59	18	87	29	119	0	0	5	0	8	0	6
AD_1311	Cape_Adare_1	8	132	0	32	2	4	76	105	177	30	166	0	0	8	0	0	0	13
AD_1297	Cape_Adare_1	9	7	0	0	0	0	12	32	7	3	15	0	0	0	0	0	0	0
AD_1304	Cape_Adare_1	10	60	0	13	10	2	16	352	89	13	50	0	0	4	0	10	0	44
AD_1306	Cape_Adare_1	11	63	0	32	7	0	26	271	73	12	57	0	0	0	0	10	0	32
AD_1310	Cape_Adare_1	12	264	0	5	0	0	8	13	3	3	85	0	0	0	0	67	0	22
AD_1299	Cape_Adare_1	13	22	0	2	0	0	8	7	14	89	4	0	0	0	0	0	0	10
AD_1308	Cape_Adare_1	14	39	0	0	0	0	7	0	0	2	0	0	0	0	0	0	0	0
AD_1305	Cape_Adare_1	15	29	0	22	3	5	34	37	57	13	16	0	0	0	0	7	0	19
AD_1269	Cape_Hallett	14	17	2	15	14	0	29	26	16	0	11	0	0	0	0	0	0	137
AD_1279	Cape_Hallett	17	0	0	0	7	0	0	0	0	0	0	0	0	0	0	0	0	2
AD_1268	Cape_Hallett	20	0	0	3	0	0	0	5	5	0	81	0	0	0	0	0	0	80
AD_1265	Cape_Hallett	23	0	0	0	0	0	0	2	0	0	0	0	0	0	0	0	0	0
AD_1264	Cape_Hallett	26	0	0	0	0	0	0	0	0	0	0	0	0	0	0	0	0	0
AD_1270	Cape_Hallett	29	0	0	0	0	0	2	2	2	0	0	0	0	0	0	0	0	3
AD_1267	Cape_Hallett	32	0	0	0	0	0	2	4	3	0	0	0	0	0	0	0	0	0
AD_1274	Cape_Hallett	35	0	0	0	0	0	2	5	3	0	0	0	0	0	0	0	0	2
AD_1273	Cape_Hallett	38	0	0	0	0	0	14	20	2	0	0	0	0	0	0	0	0	3
AD_1271	Cape_Hallett	41	0	0	0	0	0	2	8	112	0	0	0	0	0	0	0	0	0
AD_1275	Cape_Hallett	44	2	0	2	0	0	2	5	0	2	0	0	0	0	0	0	0	0
AD_1277	Cape_Hallett	47	2	0	0	0	0	2	2	2	0	4	0	0	0	0	0	0	0
AD_1278	Cape_Hallett	50	8	0	2	0	0	19	0	0	19	0	0	0	0	0	0	0	3
AD_1276	Cape_Hallett	53	73	0	2	29	0	8	6	5	3	2	0	0	0	0	74	0	5
AD_1263	Cape_Hallett	56	0	0	0	0	0	0	3	5	4	3	0	0	0	0	0	0	4
AD_1266	Cape_Hallett	58.5	0	0	0	0	0	2	0	2	0	3	0	0	0	0	0	0	2
AD_1285	Adelie_Cove	2	3	0	0	2	0	2	0	0	0	0	0	0	0	0	0	0	3
AD_1287	Adelie_Cove	3	58	0	5	304	0	14	16	28	8	2	0	0	0	0	3	0	11
AD_1283	Adelie_Cove	7	43	0	35	204	0	8	6	37	42	68	0	0	0	0	26	0	29
AD_1286	Adelie_Cove	10	5	0	200	2	0	0	0	0	0	0	0	0	0	0	2	0	0
AD_1288	Adelie_Cove	15	6	0	5	46	2	0	0	5	0	2	0	0	0	0	0	0	5
AD_1281	Adelie_Cove	18	97	0	3	2	3	0	0	37	19	0	0	0	0	0	0	0	8
AD_1284	Adelie_Cove	21	0	0	10	0	0	3	0	61	2	3	0	0	0	0	0	0	15
AD_1280	Adelie_Cove	24	83	0	224	2	2	0	0	0	4	6	0	0	0	0	0	0	21
AD_1358	Cape_Bird	0.5	13	0	0	0	0	49	0	16	2	0	0	0	0	0	2	0	2
AD_1354	Cape_Bird	3.5	0	0	0	0	0	0	0	3	0	0	0	0	0	0	0	0	0
AD_1361	Cape_Bird	5.5	0	0	0	0	0	0	0	0	0	0	0	0	0	0	0	0	0
AD_1365	Cape_Bird	7.5	0	0	0	0	0	3	0	0	0	0	0	0	0	0	0	0	0
AD_1368	Cape_Bird	9.5	0	0	0	0	0	3	0	0	0	0	0	0	0	0	0	0	0
AD_1353	Cape_Bird	11	202	2	3	0	0	66	3	12	121	0	0	0	0	0	0	0	15
AD_1355	Cape_Bird	13.5	6	0	2	0	0	17	2	8	0	0	0	0	0	0	0	0	2
AD_1362	Cape_Bird	15.5	8	0	0	2	0	41	0	3	0	2	0	0	0	0	2	0	20
AD_1363	Cape_Bird	16.5	31	0	0	151	9	20	3	50	103	0	0	93	0	0	4	0	0
AD_1359	Cape_Bird	17.5	308	0	0	180	6	12	2	170	3	2	0	4	0	0	3	0	4
AD_1364	Cape_Bird	26.5	5	0	0	0	3	6	3	0	0	0	0	0	0	0	0	0	0
AD_1367	Cape_Bird	36.5	6	0	0	91	3	16	0	46	0	3	0	0	0	0	0	0	0
AD_1360	Cape_Bird	46.5	0	0	0	158	0	4	0	45	0	0	0	0	0	0	2	0	0
AD_1357	Cape_Bird	55.5	4	0	0	289	95	7	0	868	5	0	0	0	0	0	0	0	2
AD_1352	Cape_Crozier	0.5	206	0	0	0	0	330	0	8	0	0	0	0	0	0	0	0	2
AD_1350	Cape_Crozier	3.5	4	0	0	0	0	2	0	5	0	0	0	0	0	0	0	0	0
AD_1349	Cape_Crozier	9.5	2	0	0	0	0	7	0	9	0	0	0	0	0	0	0	0	0
AD_1348	Cape_Crozier	25.5	3	0	0	0	0	6	0	4	0	0	0	0	0	0	0	0	81
AD_1347	Cape_Crozier	28.5	3	0	0	46	0	10	0	0	25	0	0	0	0	0	0	0	4
AD_1351	Cape_Crozier	34.5	53	0	13	42	2	51	0	16	7	0	0	0	0	0	0	0	4
AD_1419	Cape_Royds_1	0.5	32	0	0	71	0	23	4	0	0	0	0	0	0	0	0	0	0
AD_1416	Cape_Royds_1	1.5	0	0	0	15	0	2	0	0	0	0	0	0	0	0	0	0	0
AD_1421	Cape_Royds_1	2.5	8	0	0	34	0	4	6	0	0	0	0	0	0	0	0	0	0
AD_1415	Cape_Royds_1	3.5	84	0	0	75	0	12	6	0	3	0	0	0	0	0	0	0	0
AD_1422	Cape_Royds_1	4.5	20	0	3	70	0	12	4	0	6	0	0	0	0	0	0	0	0
AD_1412	Cape_Royds_1	5.5	7	0	0	82	0	14	6	0	2	0	0	0	0	0	0	0	0
AD_1413	Cape_Royds_1	6.5	12	0	0	88	0	9	8	0	2	2	0	0	0	0	0	0	0
AD_1408	Cape_Royds_1	7.5	0	0	0	0	0	3	0	0	0	0	0	0	0	0	0	0	0
AD_1409	Cape_Royds_1	8.5	14	0	0	0	0	49	0	0	3	0	0	0	0	0	0	0	0
AD_1407	Cape_Royds_1	9.5	5	0	0	0	0	5	9	0	4	3	0	0	0	0	0	0	0
AD_1414	Cape_Royds_1	10.5	82	0	0	20	0	0	19	0	0	0	0	0	0	0	0	0	0
AD_1411	Cape_Royds_1	11.5	7	0	0	128	0	6	10	2	4	0	0	0	0	0	0	0	0
AD_1418	Cape_Royds_1	12.5	4	0	0	54	0	9	10	0	3	0	0	0	0	0	0	0	0
AD_1406	Cape_Royds_1	13.5	0	0	2	233	0	6	0	3	0	4	0	0	0	0	0	0	0
AD_1417	Cape_Royds_1	14.5	11	0	0	313	0	10	6	0	0	0	0	0	0	0	0	0	0
AD_1473	Cape_Royds_2	0.5	138	0	14	0	0	297	0	0	0	0	0	0	0	0	0	0	0
AD_1463	Cape_Royds_2	1.5	0	0	2	26	0	3	0	0	0	2	0	0	0	0	0	0	0
AD_1471	Cape_Royds_2	2.5	2	0	13	0	0	9	0	0	0	2	0	0	0	0	0	0	0
AD_1429	Cape_Royds_2	3.5	18	0	13	65	0	39	3	2	0	5	0	0	0	0	2	0	2
AD_1428	Cape_Royds_2	4.5	2	0	9	57	0	0	0	0	0	4	0	0	0	0	0	0	0
AD_1459	Cape_Royds_2	5.5	589	0	19	104	0	2	3	0	0	11	0	0	0	0	0	0	3
AD_1465	Cape_Royds_2	6.5	9	0	327	0	0	39	0	3	0	5	0	0	0	0	0	0	11
AD_1470	Cape_Royds_2	7.5	322	0	435	0	0	9	0	0	0	4	0	0	0	0	4	0	4
AD_1460	Cape_Royds_2	8.5	6	0	25	85	0	4	0	0	0	490	0	0	0	0	0	0	0
AD_1468	Cape_Royds_2	9.5	7	0	386	0	0	13	0	0	0	0	0	0	0	0	0	0	0
AD_1461	Cape_Royds_2	10.5	4	0	9	67	0	2	0	0	0	3	0	0	0	0	0	0	0
AD_1467	Cape_Royds_2	12.5	10	0	143	0	0	12	0	85	0	4	0	0	0	0	0	0	4
AD_1464	Cape_Royds_2	14.5	51	455	1340	81	0	3	0	5	0	22	0	0	0	0	2	0	2
AD_1474	Cape_Royds_2	16.5	4	0	341	0	0	9	0	0	0	2	0	0	0	0	0	0	58
AD_1472	Cape_Royds_2	18.5	6	0	4208	0	0	14	0	6	0	190	0	0	0	0	187	0	6
AD_1475	Cape_Royds_2	20.5	6	0	1853	1560	4	36	0	0	0	5	0	0	0	0	0	0	505
AD_1457	Cape_Royds_2	22.5	4	0	1311	20101	0	4	0	0	0	230	0	0	0	0	2	0	2
AD_1425	Cape_Royds_2	24.5	16	0	4	7646	0	18	10	0	4	7	0	0	0	0	2	0	0
AD_1423	Cape_Royds_2	25.5	6	0	0	5833	0	5	6	2	5	0	0	0	0	0	3	0	3
AD_1458	Cape_Royds_2	29.5	2	0	15	1821	0	3	0	0	0	6	0	0	0	0	0	0	3
AD_1426	Cape_Royds_2	31.5	0	0	0	205	0	2	5	0	0	3	0	0	0	0	0	0	0
AD_1424	Cape_Royds_2	33.5	0	0	0	522	0	0	0	0	0	0	0	0	0	0	0	0	0
AD_1469	Cape_Royds_2	35.5	0	0	68	134	0	11	0	0	0	0	0	0	0	0	0	0	0
AD_1462	Cape_Royds_2	37.5	3	0	9	90	0	6	0	0	0	0	0	0	0	0	0	0	0

## Sheet: Supplementary Data 5
Adapters
AD2_Long_BGI		GAACGACATGGCTACGATCCGACTT
AD2_Short_BGI		AAGTCGGATCGT-[C3spacer]
AD1_Long_BGI		TTGTCTTCCTAAGACCGCTTGGCCTCCGACTT
AD1_Short_BGI		AAGTCGGAGGCC-[C3spacer]
Primers
CommonprimerBGI		[5' phosphorylation]GAACGACATGGCTACGA
Indexprimer1		TGTGAGCCAAGGAGTTGATTTATGACATTGTCTTCCTAAGACCGC
Indexprimer2		TGTGAGCCAAGGAGTTGCCTTAATTAATTGTCTTCCTAAGACCGC
Indexprimer3		TGTGAGCCAAGGAGTTGTCAGTGAGTCTTGTCTTCCTAAGACCGC
Indexprimer4		TGTGAGCCAAGGAGTTGACTGCCTTATTTGTCTTCCTAAGACCGC
Indexprimer5		TGTGAGCCAAGGAGTTGAATCTATCAATTGTCTTCCTAAGACCGC
Indexprimer6		TGTGAGCCAAGGAGTTGACCAGGAAGGTTGTCTTCCTAAGACCGC
Indexprimer7		TGTGAGCCAAGGAGTTGGAGAGATATTTTGTCTTCCTAAGACCGC
Indexprimer8		TGTGAGCCAAGGAGTTGGGGAAACATGTTGTCTTCCTAAGACCGC
Indexprimer9		TGTGAGCCAAGGAGTTGCTGTTTGGACTTGTCTTCCTAAGACCGC
Indexprimer10		TGTGAGCCAAGGAGTTGAGTTGCCAATTTGTCTTCCTAAGACCGC
Indexprimer11		TGTGAGCCAAGGAGTTGTTATCAGGTCTTGTCTTCCTAAGACCGC
Indexprimer12		TGTGAGCCAAGGAGTTGTAAGAGACCCTTGTCTTCCTAAGACCGC
Indexprimer13		TGTGAGCCAAGGAGTTGACTCTCTACCTTGTCTTCCTAAGACCGC
Indexprimer14		TGTGAGCCAAGGAGTTGGGTCTAGTCATTGTCTTCCTAAGACCGC
Indexprimer15		TGTGAGCCAAGGAGTTGTAGCTAAGTGTTGTCTTCCTAAGACCGC
Indexprimer16		TGTGAGCCAAGGAGTTGTACAAAAGGATTGTCTTCCTAAGACCGC
Indexprimer17		TGTGAGCCAAGGAGTTGTAGTGGGGATTTGTCTTCCTAAGACCGC
Indexprimer18		TGTGAGCCAAGGAGTTGTCATAGCCCTTTGTCTTCCTAAGACCGC
Indexprimer19		TGTGAGCCAAGGAGTTGAAAGGCAGAGTTGTCTTCCTAAGACCGC
Indexprimer20		TGTGAGCCAAGGAGTTGGTGCCCATTGTTGTCTTCCTAAGACCGC
Indexprimer21		TGTGAGCCAAGGAGTTGACTATAAAGCTTGTCTTCCTAAGACCGC
Indexprimer22		TGTGAGCCAAGGAGTTGAGTAGATTTCTTGTCTTCCTAAGACCGC
Indexprimer23		TGTGAGCCAAGGAGTTGATCATTTGGTTTGTCTTCCTAAGACCGC
Indexprimer24		TGTGAGCCAAGGAGTTGCAAAGCTGTATTGTCTTCCTAAGACCGC
Indexprimer25		TGTGAGCCAAGGAGTTGCCCTGGGGCTTTGTCTTCCTAAGACCGC
Indexprimer26		TGTGAGCCAAGGAGTTGGTTTCAAGTGTTGTCTTCCTAAGACCGC
Indexprimer27		TGTGAGCCAAGGAGTTGTCTGGGTTGGTTGTCTTCCTAAGACCGC
Indexprimer28		TGTGAGCCAAGGAGTTGGGAGCTCTAATTGTCTTCCTAAGACCGC
Indexprimer29		TGTGAGCCAAGGAGTTGTGTGATGAAATTGTCTTCCTAAGACCGC
Indexprimer30		TGTGAGCCAAGGAGTTGTAGCCCCTAATTGTCTTCCTAAGACCGC
