# Supplementary material for: Sedimentary DNA insights into Holocene Adélie penguin (Pygoscelis adeliae) populations and ecology in the Ross Sea, Antarctica
Source: Nat Commun. 2025 Mar 5;16:1798. doi: 10.1038/s41467-025-56925-4 (PMC11883008; doi:10.1038/s41467-025-56925-4)
Supplement: Supplementary file 5 — Supplementary Code 1 [file 41467_2025_56925_MOESM5_ESM.zip]

Archive with 17 entries (17 files):
- s5_Adelie_penguin_lineage_identification/stat_bout_ID.py
- s3_Mitogenome_mapping_and_annotation.sh
- s5_Adelie_penguin_lineage_identification/Reference datasets.zip
- s4_Mitochondrial_SNP_calling_and_pi_calculation/s2_Replace_transitions.sh
- s5_Adelie_penguin_lineage_identification/merge_lineage_info.py
- s4_Mitochondrial_SNP_calling_and_pi_calculation/s3_pi_calculation_per_locality.sh
- s4_Mitochondrial_SNP_calling_and_pi_calculation/filter_bam_transition_end10.py
- s4_Mitochondrial_SNP_calling_and_pi_calculation/s1_Mitogenome_mapping.sh
- s4_Mitochondrial_SNP_calling_and_pi_calculation/.DS_Store
- s4_Mitochondrial_SNP_calling_and_pi_calculation/s4_pi_calculation_per_sample.sh
- s5_Adelie_penguin_lineage_identification/s1_Adelie_penguin_lineage_identification.sh
- README.txt
- s6_LCA-based_taxonomic_assignment/1.ngsLCA_Negative_controls.R
- s6_LCA-based_taxonomic_assignment/2.ngsLCA_all_samples.R
- s6_LCA-based_taxonomic_assignment/s1_LCA-based_taxonomic_assignment.sh
- s1_Data_processing.sh
- s2_Metagenome_construction_and_annotation.sh
