# Supplementary material for: Sedimentary DNA insights into Holocene Adélie penguin (Pygoscelis adeliae) populations and ecology in the Ross Sea, Antarctica
Source: Nat Commun. 2025 Mar 5;16:1798. doi: 10.1038/s41467-025-56925-4 (PMC11883008; doi:10.1038/s41467-025-56925-4)
Supplement: Supplementary file 5 — Supplementary Code 1 [file 41467_2025_56925_MOESM5_ESM.zip › s5_Adelie_penguin_lineage_identification/stat_bout_ID.py]

import sys

input_file = sys.argv[1]  
output_file = sys.argv[2]  

read_ids = {}
check_ids = {}
a_count = 0
r_count = 0

filename = input_file.split('/')[-2]

with open(input_file, 'r') as file:
    for line in file:
        fields = line.strip().split('\t')
        read_id = fields[0].split('/')[0]  
        score = float(fields[2])

        if score > 95:
            if  read_id not in read_ids :
                read_ids[read_id] = {'A': 0, 'RS': 0}
            if  fields[1] not in read_ids[read_id] :
                read_ids[read_id][fields[1]]=1
            if read_ids[read_id][fields[1]]==1:
                read_ids[read_id][fields[1]] += 1
                if fields[1].startswith('A_'):
                    read_ids[read_id]['A'] += 1
                elif fields[1].startswith('RS_'):
                    read_ids[read_id]['RS'] += 1


with open(output_file, 'w') as file:
    file.write("Sample\tReadID\tA\tRS\tFinalLineage\n")
    for read_id, counts in read_ids.items():
        a = counts['A']
        r = counts['RS']
        total = a + r
        if a > 2 or r > 2:
            ratio = a / total
            if ratio > 0.7:
                final = 'A'
            elif ratio < 0.3:
                final = 'RS'
            else:
                final = 'Undefined'
            file.write(f"{filename}\t{read_id}\t{a}\t{r}\t{final}\n")
