# Supplementary material for: Sedimentary DNA insights into Holocene Adélie penguin (Pygoscelis adeliae) populations and ecology in the Ross Sea, Antarctica
Source: Nat Commun. 2025 Mar 5;16:1798. doi: 10.1038/s41467-025-56925-4 (PMC11883008; doi:10.1038/s41467-025-56925-4)
Supplement: Supplementary file 5 — Supplementary Code 1 [file 41467_2025_56925_MOESM5_ESM.zip › s4_Mitochondrial_SNP_calling_and_pi_calculation/s2_Replace_transitions.sh]

# Replacing the C->T and G->A transitions within 10nt of the read end
python3 filter_bam_transition_end10.py -b $bam -r $ref -o $a.fil.bam -l $a.fil.log
