# Supplementary material for: Sedimentary DNA insights into Holocene Adélie penguin (Pygoscelis adeliae) populations and ecology in the Ross Sea, Antarctica
Source: Nat Commun. 2025 Mar 5;16:1798. doi: 10.1038/s41467-025-56925-4 (PMC11883008; doi:10.1038/s41467-025-56925-4)
Supplement: Supplementary file 5 — Supplementary Code 1 [file 41467_2025_56925_MOESM5_ESM.zip › s5_Adelie_penguin_lineage_identification/merge_lineage_info.py]

import csv

sample_data = {}

with open('combined.lineage.txt', 'r') as file:
    reader = csv.DictReader(file, delimiter='\t')
    for row in reader:
        sample = row['Sample']
        final_lineage = row['FinalLineage']
        
        if sample not in sample_data:
            sample_data[sample] = {'Undefined': 0, 'A': 0, 'RS': 0, 'Undefined_percentage': 0, 'A_percentage': 0, 'RS_percentage': 0}
    
        sample_data[sample][final_lineage] += 1

for sample, data in sample_data.items():
    total_count = data['A'] + data['RS'] + data['Undefined']
    if total_count > 0:
        data['A_percentage'] = round((data['A'] / total_count) * 100, 2)
        data['RS_percentage'] = round((data['RS'] / total_count) * 100,2)
        data['Undefined_percentage'] = round((data['Undefined'] / total_count) * 100,2)


with open('lineage.output_file.csv', 'w') as file:
    writer = csv.writer(file,delimiter='\t')
    writer.writerow(['Sample', 'A_count', 'RS_count', 'Undefined_count', 'A_percentage', 'RS_percentage', 'Undefined_percentage'])
    for sample, data in sample_data.items():
         writer.writerow([sample, data['A'], data['RS'], data['Undefined'], data['A_percentage'], data['RS_percentage'], data['Undefined_percentage']])
