# Supplementary material for: Sedimentary DNA insights into Holocene Adélie penguin (Pygoscelis adeliae) populations and ecology in the Ross Sea, Antarctica
Source: Nat Commun. 2025 Mar 5;16:1798. doi: 10.1038/s41467-025-56925-4 (PMC11883008; doi:10.1038/s41467-025-56925-4)
Supplement: Supplementary file 5 — Supplementary Code 1 [file 41467_2025_56925_MOESM5_ESM.zip › s4_Mitochondrial_SNP_calling_and_pi_calculation/s3_pi_calculation_per_locality.sh]

# PI calculation per Locality
## SNP calling
bams=filter.bam.list
$bcftools mpileup -Oz --skip-indels --min-MQ 20 -f $ref -b $bams --threads 1 | bcftools call --threads 1 -mv -Ou | bcftools filter -i 'DP>=2' -Oz  -o penguin_mito.vcf.gz
cat locality.list | while read a ; do mkdir $a ; cd $a ; vcftools --keep $a.list --gzvcf ../penguin_mito.vcf.gz --out $a --max-missing 0.1 --recode- INFO-all --recode --remove-filtered-all --stdout | bgzip -c > $a.vcf.gz ; tabix $a.vcf.gz ; vcftools --gzvcf $a.vcf.gz --window-pi 17486 --window-pi- step 17486 --out $a ; vcftools --gzvcf $a.vcf.gz --site-pi ; cd .. ; done 

## PI calculation with missing data assumed invariant 
cat */*.windowed.pi > windowed_pi_per_locality.txt 

## PI calculation adjusted for missing data - whole mitogenome output_file="pi_withoutmissing_per_locality.csv"
echo "SampleID,Pi" > $output_file 

### site-pi calculation from vctools analysis
find locality -type f -name "out.sites.pi" | while read file; do 
dirname=$(dirname "$file") 
sample_id=$(basename "$dirname")
cat $file |grep -v CHROM > temp_filtered_data.txt)

pi_sum=$(awk '{sum+=$3} END {print sum}' temp_filtered_data.txt) t) 
pi_count=$(awk '{count++} END {print count}' temp_filtered_data.txt) 

pi_avg=$(echo "scale=6; $pi_sum / $pi_count" | bc) 
echo "$sample_id,0$pi_avg" >> $output_file 

rm temp_filtered_data.txt 

done 
