# Supplementary material for: Sedimentary DNA insights into Holocene Adélie penguin (Pygoscelis adeliae) populations and ecology in the Ross Sea, Antarctica
Source: Nat Commun. 2025 Mar 5;16:1798. doi: 10.1038/s41467-025-56925-4 (PMC11883008; doi:10.1038/s41467-025-56925-4)
Supplement: Supplementary file 5 — Supplementary Code 1 [file 41467_2025_56925_MOESM5_ESM.zip › s4_Mitochondrial_SNP_calling_and_pi_calculation/filter_bam_transition_end10.py]

import pysam
import argparse

parser = argparse.ArgumentParser(description="Filter C->T and G->A transitions at read ends from BAM file and generate a new BAM file.")
parser.add_argument("-b", "--bam", required=True, help="Input BAM file")
parser.add_argument("-r", "--reference", required=True, help="Reference sequence file")
parser.add_argument("-o", "--output", required=True, help="Output BAM file")
parser.add_argument("-l", "--log", required=True, help="Log file to record read IDs and sequences before and after replacement")
args = parser.parse_args()

bamfile = pysam.AlignmentFile(args.bam, "rb")
reference = pysam.FastaFile(args.reference)
output_bamfile = pysam.AlignmentFile(args.output, "wb", template=bamfile)

logfile = open(args.log, "w")

def is_near_end_of_read(read, pos, margin=10):
    read_start = read.reference_start
    read_end = read.reference_end
    return (pos <= read_start + margin) or (pos >= read_end - margin)

for read in bamfile.fetch():
    original_seq = read.query_sequence
    new_seq = []
    new_qual = []
    new_cigar = []
    pos = read.reference_start
    seq = read.query_sequence
    qual = read.query_qualities
    seq_index = 0
    modified = False
    ref_seq = []

    for op, length in read.cigartuples:
        if op == 0:  # Match or mismatch
            for i in range(length):
                ref_base = reference.fetch(read.reference_name, pos, pos + 1).upper()
                ref_seq.append(ref_base)
                read_base = seq[seq_index]
                if is_near_end_of_read(read, pos):
                    if (ref_base == "C" and read_base == "T") or (ref_base == "G" and read_base == "A"):
                        new_seq.append('N')
                        new_qual.append(0
                        modified = True
                    else:
                        new_seq.append(read_base)
                        new_qual.append(qual[seq_index])
                else:
                    new_seq.append(read_base)
                    new_qual.append(qual[seq_index])
                pos += 1
                seq_index += 1
            new_cigar.append((op, length))
        else:
            new_cigar.append((op, length))
            if op in [1, 4]:  # Insertion or soft clipping
                new_seq.extend(seq[seq_index:seq_index + length])
                new_qual.extend(qual[seq_index:seq_index + length])
                seq_index += length
            elif op in [2, 3]:  # Deletion or reference skip
                pos += length

    if modified:
        logfile.write(f"Read ID: {read.query_name}\n")
        logfile.write(f"Reference sequence: {''.join(ref_seq)}\n")
        logfile.write(f"Original sequence: {original_seq}\n")
        logfile.write(f"Modified sequence: {''.join(new_seq)}\n\n")

    read.cigartuples = new_cigar
    read.query_sequence = ''.join(new_seq)
    read.query_qualities = new_qual
    output_bamfile.write(read)

bamfile.close()
output_bamfile.close()
reference.close()
logfile.close()
