# Supplementary material for: Sedimentary DNA insights into Holocene Adélie penguin (Pygoscelis adeliae) populations and ecology in the Ross Sea, Antarctica
Source: Nat Commun. 2025 Mar 5;16:1798. doi: 10.1038/s41467-025-56925-4 (PMC11883008; doi:10.1038/s41467-025-56925-4)
Supplement: Supplementary file 5 — Supplementary Code 1 [file 41467_2025_56925_MOESM5_ESM.zip › s4_Mitochondrial_SNP_calling_and_pi_calculation/s1_Mitogenome_mapping.sh]

# Mitogenome mapping
## Commands: 
$bwa aln -t 8 -l 1000  $ref $rdir/$a/$a.rmgh38_1.fq.gz > $a.R1.sai
$bwa aln -t 8 -l 1000  $ref $rdir/$a/$a.rmgh38_2.fq.gz > $a.R2.sai
$bwa sampe -r \"@RG\tID:$a\tSM:$a\tPL:illumina\" $ref $a.R1.sai $a.R2.sai $rdir/$a/$a.rmgh38_1.fq.gz $rdir/$a/$a.rmgh38_2.fq.gz | $samtools view -@ 8 -bS -q 25  -F 12  - | $samtools sort -@ 8 -O BAM  -o $a.sorted.bam -
$samtools index -@ 8  $a.sorted.bam
java -jar $picard MarkDuplicates I=$a.sorted.bam O=$a.sorted.Prmd.bam M=output_metrics.txt REMOVE_DUPLICATES=TRUE
$samtools index -@ 8 $a.sorted.Prmd.bam
