# Supplementary material for: Sedimentary DNA insights into Holocene Adélie penguin (Pygoscelis adeliae) populations and ecology in the Ross Sea, Antarctica
Source: Nat Commun. 2025 Mar 5;16:1798. doi: 10.1038/s41467-025-56925-4 (PMC11883008; doi:10.1038/s41467-025-56925-4)
Supplement: Supplementary file 5 — Supplementary Code 1 [file 41467_2025_56925_MOESM5_ESM.zip › s4_Mitochondrial_SNP_calling_and_pi_calculation/s4_pi_calculation_per_sample.sh]

# PI calculation per Sample
## SNP calling
$bcftools mpileup -Ou --skip-indels  --min-MQ 20  -f $ref  $a.fil.bam  | bcftools call -mv -Ou | bcftools filter -i 'DP>=2' -Oz -o $a.vcf.gz ; $bcftools index $a.vcf.gz ; $vcftools  --gzvcf $a.vcf.gz --site-pi --out out  ; done

## PI calculation with missing data assumed invariant for each sample
output_file="pi_withoutmissing_per_sample_rmtransition.csv"
echo "SampleID,Pi" > $output_file
find  -type f -name "*.vcf.gz" | while read file; do
    num_lines=$(zcat "$file" | wc -l)

    if [ "$num_lines" -gt 31 ]; then
        dirname=$(dirname "$file")
        sample_id=$(basename "$dirname")

        vcftools --gzvcf "$file" --site-pi --out out

        pi_value=$(awk '{if(NR>1) sum+=$3; count++} END {if(count>0) print sum/count; else print 0}' out.sites.pi)

        echo "$sample_id,$pi_value" >> $output_file

    fi
done

## Control region
output_file="control_region_pi_withoutmissing_per_sample_rmtransition.csv"
echo "SampleID,control_region_PI" > $output_file

find  -type f -name "out.sites.pi" | while read filepath; do
    dirname=$(dirname "$filepath")
    sample_id=$(basename "$dirname")
line_count=$(cat "$filepath" | wc -l)

    if [ "$line_count" -le 1 ]; then
        continue
    else
        awk 'NR>1 && $2>=15569 && $2<=17486' "$filepath" > temp_filtered_data.txt

        filtered_line_count=$(cat temp_filtered_data.txt | wc -l)

        if [ "$filtered_line_count" -eq 0 ]; then
            rm temp_filtered_data.txt
            continue
        fi

        pi_sum=$(awk '{sum+=$3} END {print sum}' temp_filtered_data.txt)
        pi_count=$(awk '{count++} END {print count}' temp_filtered_data.txt)

        if [ "$pi_count" -gt 0 ]; then
            pi_avg=$(echo "scale=6; $pi_sum / $pi_count" | bc)
        else
            pi_avg=0
        fi

        echo "$sample_id,$pi_avg" >> $output_file

        rm temp_filtered_data.txt
    fi
done
