# Supplementary material for: Sedimentary DNA insights into Holocene Adélie penguin (Pygoscelis adeliae) populations and ecology in the Ross Sea, Antarctica
Source: Nat Commun. 2025 Mar 5;16:1798. doi: 10.1038/s41467-025-56925-4 (PMC11883008; doi:10.1038/s41467-025-56925-4)
Supplement: Supplementary file 5 — Supplementary Code 1 [file 41467_2025_56925_MOESM5_ESM.zip › s5_Adelie_penguin_lineage_identification/s1_Adelie_penguin_lineage_identification.sh]

# Adélie penguin lineage identification
## Commands
$bwa aln -t 2 -l 1000  $ref $rdir/$a.rmgh38_1.fq.gz > $a.R1.sai
$bwa aln -t 2 -l 1000  $ref $rdir/$a.rmgh38_2.fq.gz > $a.R2.sai
$bwa sampe -r \"@RG\tID:$a\tSM:$a\tPL:illumina\" $ref $a.R1.sai $a.R2.sai $rdir/$a.rmgh38_1.fq.gz $rdir/$a.rmgh38_2.fq.gz | $samtools view -@ 4 -bS -q 25  -F 12  - | $samtools sort -@ 2 -O BAM  -o $a.sorted.bam -
$samtools index -@ 2  $a.sorted.bam
java -jar $picard MarkDuplicates I=$a.sorted.bam O=$a.sorted.Prmd.bam M=output_metrics.txt REMOVE_DUPLICATES=TRUE
$samtools index -@ 2 $a.sorted.Prmd.bam
$samtools fasta $a.sorted.Prmd.bam > $a.mito.fasta
blast/2.11.0/bin/blastn -query $a.mito.fasta  -task megablast  -db db.fasta  -evalue 1e-5  -outfmt 6 -num_threads 2 -out $a.bout
python3 stat_bout_ID.py $a/$a.bout $a/$a.lineage.txt
head -n1 a/a.lineage.txt > combined.lineage.txt
cat */*.lineage.txt |grep -v "Sample" >>  combined.lineage.txt
python3 merge_lineage_info.py
