# Supplementary material for: Sedimentary DNA insights into Holocene Adélie penguin (Pygoscelis adeliae) populations and ecology in the Ross Sea, Antarctica
Source: Nat Commun. 2025 Mar 5;16:1798. doi: 10.1038/s41467-025-56925-4 (PMC11883008; doi:10.1038/s41467-025-56925-4)
Supplement: Supplementary file 5 — Supplementary Code 1 [file 41467_2025_56925_MOESM5_ESM.zip › README.txt]

README for Bioinformatics Workflow

Overview

This workflow is designed for the analysis of sedaDNA metagenomes, focusing on several key steps: data processing, metagenome construction and annotation, mitogenome mapping and annotation, mitochondrial SNP calling and pi calculation, Adélie penguin lineage identification, and LCA-based taxonomic assignment. A visual representation of this workflow is provided in Supplementary Figure 6.

Workflow Steps
1. Data Processing
Description: Initial processing of raw sequencing data to prepare for downstream analysis.
2. Metagenome Construction and Annotation
Description: Construct and annotate metagenomes from processed data.
3. Mitogenome Mapping and Annotation
Description: Map reads to mitochondrial genomes and annotate the results.
4. Mitochondrial SNP Calling and Pi Calculation
Description: Identify SNPs in mitochondrial genomes and calculate nucleotide diversity (pi).
5. Adélie Penguin Lineage Identification
Description: Identify lineages of Adélie penguins from the metagenomic data.
6. LCA-based Taxonomic Assignment
Description: Assign taxonomy using the Lowest Common Ancestor (LCA) method.

Usage
Ensure all required input files are prepared and available.
Execute the commands in the order.
Review the output files for results and further analysis.

Output
The workflow generates annotated metagenomes, SNP data, lineage identifications, and taxonomic assignments, etc.
