# Supplementary material for: Sedimentary DNA insights into Holocene Adélie penguin (Pygoscelis adeliae) populations and ecology in the Ross Sea, Antarctica
Source: Nat Commun. 2025 Mar 5;16:1798. doi: 10.1038/s41467-025-56925-4 (PMC11883008; doi:10.1038/s41467-025-56925-4)
Supplement: Supplementary file 5 — Supplementary Code 1 [file 41467_2025_56925_MOESM5_ESM.zip › s6_LCA-based_taxonomic_assignment/1.ngsLCA_Negative_controls.R]

#!/usr/bin/env Rscript
library(argparse)
library(ngsLCA)

working_directory <- "blank"
run_name <- "run01_Negative"
metadata<-"metadata.txt"
ngsLCA_profile(path=working_directory, run=run_name, metadata=metadata)

ngsLCA_filter(path=working_directory,
			  run=run_name,
			   threshold.1=3,
			   threshold.2=0,
			   threshold.3=50)
ngsLCA_group(path=working_directory, run=run_name,
			 group.name="Viruses,Archaea,Bacteria,Fungi,Viridiplantae,Metazoa",
			 threshold.perGroup=0)

ngsLCA_rank(path=working_directory, run=run_name, rank="species,genus,family,order,class,phylum")

ngsLCA_count(path=working_directory,
			run=run_name)
ngsLCA_heatmap(path=working_directory,
			  run=run_name,
			 taxa.number=30)
ngsLCA_barplot(path=working_directory,
			  run=run_name,
			 taxa.number=30)
