# Supplementary material for: Sedimentary DNA insights into Holocene Adélie penguin (Pygoscelis adeliae) populations and ecology in the Ross Sea, Antarctica
Source: Nat Commun. 2025 Mar 5;16:1798. doi: 10.1038/s41467-025-56925-4 (PMC11883008; doi:10.1038/s41467-025-56925-4)
Supplement: Supplementary file 5 — Supplementary Code 1 [file 41467_2025_56925_MOESM5_ESM.zip › s6_LCA-based_taxonomic_assignment/2.ngsLCA_all_samples.R]

#!/usr/bin/env Rscript
library(argparse)
library(ngsLCA)
#options(warn=2)


working_directory <- "./"
run_name <- "sort_run02"
metadata <- "sort.metadata.txt"
ngsLCA_filter(path=working_directory,
			 run=run_name,
			remove.taxa="9606,9443,1978231,2900548,1869227,1898104,273384,41950,2053607,713059,2026724,28447,1502,562,750,2026742,9606,1773,36809,1231,1505,36330,1404,287,56,40324,28112,2100421,1645740,32644,2026799", # Homo sapiens, Primates 9443, and species detected in control samples .taxa ID indicate taxa that will be removed from the results.
			threshold.1=2,
			threshold.2=0,
			threshold.3=20)
ngsLCA_group(path=working_directory,
			run=run_name,
			group.name="Eukaryota,Viruses,Archaea,Bacteria,Fungi,Viridiplantae,Metazoa",	threshold.perGroup=0)

ngsLCA_rank(path=working_directory, run=run_name, rank="species,genus,family,order,class,phylum")

ngsLCA_count(path=working_directory,
			run=run_name)
ngsLCA_heatmap(path=working_directory,
			  run=run_name,
			 taxa.number=30)
ngsLCA_barplot(path=working_directory,
			  run=run_name,
			 taxa.number=30)
ngsLCA_stratplot(path=working_directory,
				  run=run_name,
			   taxa.number=20)
ngsLCA_rarefy(path=working_directory,
			 run=run_name)
ngsLCA_NMDS(path=working_directory,
           run=run_name,
            dimension=2,
            trymax=10)
