# Supplementary material for: Sedimentary DNA insights into Holocene Adélie penguin (Pygoscelis adeliae) populations and ecology in the Ross Sea, Antarctica
Source: Nat Commun. 2025 Mar 5;16:1798. doi: 10.1038/s41467-025-56925-4 (PMC11883008; doi:10.1038/s41467-025-56925-4)
Supplement: Supplementary file 5 — Supplementary Code 1 [file 41467_2025_56925_MOESM5_ESM.zip › s6_LCA-based_taxonomic_assignment/s1_LCA-based_taxonomic_assignment.sh]

# LCA-based taxonomic assignment
## Commands: 
ngslca -bam $a.sorted.Prmd.bam -editdistmin 0 -editdistmax 10 -simscorelow 0.95 -simscorehigh 1 -minmapq 25 -names $names -nodes $nodes -acc2tax $taxid -outnames $a.mq25.nrlca
Rscript 1.ngsLCA_Negative_controls.R 
Rscript 2.ngsLCA_all_samples.R
