# Supplementary material for: Sedimentary DNA insights into Holocene Adélie penguin (Pygoscelis adeliae) populations and ecology in the Ross Sea, Antarctica
Source: Nat Commun. 2025 Mar 5;16:1798. doi: 10.1038/s41467-025-56925-4 (PMC11883008; doi:10.1038/s41467-025-56925-4)
Supplement: Supplementary file 5 — Supplementary Code 1 [file 41467_2025_56925_MOESM5_ESM.zip › s1_Data_processing.sh]

#Data processing
## Commands: 
### Remove sequencing adaptors, duplicates and low-quality sequences 
fastp -i in_1.fq.gz -I in_2.fq.gz -o out.R1.fq.gz -O out.R2.fq.gz  --dedup  --unpaired1 unpair_out.R1.fq.gz --unpaired2 unpair_out.R2.fq.gz  --adapter_sequence AAGTCGGAGGCCAAGCGGTCTTAGGAAGACAA --adapter_sequence_r2  AAGTCGGATCGTAGCCATGTCGTTCTGTGAGCCAAGGAGTTG    --length_required  30 --qualified_quality_phred 20 --n_base_limit 3  -w 4 -h out.html
### Remove human contamination
$bwa aln -t 8 -l 1000  $ref $rdir/$a.R1.fq.gz > $a.R1.sai && echo s1-Work-is-Completed
$bwa aln -t 8 -l 1000  $ref $rdir/$a.R2.fq.gz > $a.R2.sai && echo s2-Work-is-Completed
$bwa sampe -r \"@RG\tID:$a\tSM:$a\tPL:illumina\" $ref $a.R1.sai $a.R2.sai $rdir/$a.R1.fq.gz $rdir/$a.R2.fq.gz | $samtools view -@ 8 -b -f 12 -F 256 - | $samtools  fastq -c 6 -@ 8  -1 ${a}.rmgh38_1.fq.gz  -2  ${a}.rmgh38_2.fq.gz -   &&  echo s3-Work-is-Completed
seqkit/0.14.0-dev/seqkit  stats  $odir/$a/${a}.rmgh38_1.fq.gz $odir/$a/${a}.rmgh38_2.fq.gz | grep FASTQ > $odir/$a/refq.stat
sh bbmap/repair.sh in=$indir/$a.rmgh38_1.fq.gz in2=$indir/$a.rmgh38_2.fq.gz out=$odir/$a.rmgh38_1.fq.gz out2=$odir/$a.rmgh38_2.fq.gz -Xmx10g ziplevel=6 overwrite=f
