# Supplementary material for: Sedimentary DNA insights into Holocene Adélie penguin (Pygoscelis adeliae) populations and ecology in the Ross Sea, Antarctica
Source: Nat Commun. 2025 Mar 5;16:1798. doi: 10.1038/s41467-025-56925-4 (PMC11883008; doi:10.1038/s41467-025-56925-4)
Supplement: Supplementary file 5 — Supplementary Code 1 [file 41467_2025_56925_MOESM5_ESM.zip › s2_Metagenome_construction_and_annotation.sh]

# Metagenome construction and annotation
##Commands:
#### step1. Co-assembly
 MEGAHIT-1.2.9-Linux-x86_64-static/bin/megahit -1 $allr1list -2 $allr2list --k-min 27 --k-max 87 --k-step 10 --kmin-1pass --min-contig-len 100 -t 16 --memory 500000000000 --out-dir $id/$id --out-prefix $id 

# step2. Clustering
cat in.list | while read i ; do cat $i.contigs.fa |sed -e "s#>#>${i}_#;s# .*##g" ; done  >  combine.fasta
cd-hit-v4.8.1-2019-0228/cd-hit-est -i combine.fasta -o c95.l100.fasta -c 0.95  -M 0 -T 2   -l 100

# step3. Annotation
diamond  blastx -p 8 -d nr_20201224.dmnd --out out.blastx --query  combine.fasta  --outfmt 6   --max-target-seqs 25 --sensitive  --evalue 0.01  --tmpdir $tmp --memory-limit 50  --index-chunks 1 --block-size 2 
# step4. Taxonomic classification 
basta sequence -i 30 -p 51 -l 30 -e 0.01 out.blastx out.basta prot -d /database/BASTA/ --best_hit T
